# Supplementary material for: Representation of Stimulus Speed and Direction in Vibrissal-Sensitive Regions of the Trigeminal Nuclei: A Comparison of Single Unit and Population Responses
Source: PLoS One. 2016 Jul 27;11(7):e0158399. doi: 10.1371/journal.pone.0158399 (PMC4963183; doi:10.1371/journal.pone.0158399)
Supplement: S1 File — This file contains the data used in Fig 2. There is one sheet for each of the six experimental conditions. The spike times for these conditions are listed for each trial in seconds. These were used to create the histograms seen in Panel A. The times for the contact window (vertical grey lines) are also given. A final sheet gives the rates and durations shown in Panel B. (XLSX) [file pone.0158399.s001.xlsx]

## Sheet: CR90
Data for Figure 2
Example from Unit 9
Spike times plotted by increasing trial number
Histogram calculated with 10ms bins
Condition					Contact Start	Contact End
Caudal-Rostral 90					0.290925	0.38395
Trial	Spike times (Seconds)
1	0.292075	0.293425	0.297025	0.298125	0.300725	0.307925	0.31345	0.316075	0.3224	0.324425	0.33255	0.33415	0.336575	0.3391	0.34105	0.345175	0.3503	0.362225	0.3645	0.3679	0.37125	0.373775	0.37805	0.379325	0.38575
2	0.291825	0.2932	0.2944	0.29685	0.3003	0.303425	0.30525	0.309925	0.3133	0.314925	0.3175	0.318675	0.322225	0.327025	0.32835	0.331525	0.335375	0.3366	0.337975	0.3431	0.344125	0.347025	0.34805	0.35195	0.367775	0.3703	0.37205	0.378525	0.379975	0.384625
3	0.295925	0.29725	0.298825	0.300775	0.30215	0.304475	0.3053	0.307925	0.3117	0.31795	0.321325	0.332775	0.3401	0.342825	0.3466	0.348425	0.350625	0.351925	0.3531	0.363975	0.366	0.368575	0.373625	0.375025	0.376775
4	0.2934	0.294775	0.29615	0.2982	0.2995	0.3047	0.308675	0.31135	0.31365	0.314775	0.316375	0.323175	0.324675	0.325575	0.327675	0.328975	0.33425	0.33795	0.34145	0.343425	0.3458	0.34825	0.3543	0.36955	0.37115	0.372925	0.37505
5	0.2821	0.2916	0.2965	0.29765	0.300125	0.30295	0.30995	0.31205	0.3145	0.315875	0.317825	0.331225	0.335925	0.344525	0.3528	0.354575	0.37015	0.37345	0.37515	0.376525	0.379225	0.386725
6	0.155725	0.294175	0.295575	0.297425	0.298625	0.300975	0.30255	0.303625	0.3081	0.311375	0.3143	0.316825	0.318775	0.321525	0.32525	0.3274	0.33225	0.335875	0.33675	0.339975	0.34515	0.3466	0.3479	0.349075	0.35275	0.354025	0.35575	0.3698
7	0.18645	0.296325	0.2977	0.301225	0.302525	0.307925	0.309825	0.31215	0.3133	0.315625	0.320525	0.3221	0.330575	0.339325	0.344375	0.347925	0.3608	0.362675	0.367275	0.37095	0.37295	0.375075	0.378075	0.38
8	0.2926	0.29515	0.297625	0.298825	0.3011	0.3024	0.3055	0.30945	0.31265	0.31695	0.3218	0.3239	0.324925	0.3292	0.33345	0.334875	0.33605	0.341225	0.343975	0.344775	0.355625	0.359725	0.3655	0.36815	0.369475	0.375075	0.3851
9	0.296475	0.29925	0.30065	0.30265	0.304075	0.3054	0.30625	0.3132	0.315425	0.3189	0.319725	0.32095	0.3344	0.3401	0.3413	0.346675	0.348675	0.3514	0.3529	0.35555	0.3677	0.36875	0.37265	0.375	0.3783	0.383625	0.38745
10	0.297775	0.29915	0.3006	0.30265	0.3039	0.30505	0.3066	0.308925	0.31145	0.3166	0.32015	0.32315	0.325	0.333825	0.33735	0.34075	0.343375	0.35455	0.37135	0.375
11	0.2948	0.29755	0.2989	0.300675	0.303525	0.304725	0.30745	0.3107	0.3129	0.3202	0.327225	0.3327	0.336875	0.339825	0.346175	0.3481	0.3492	0.3506	0.352425	0.359625	0.360875	0.362875	0.36655	0.372325	0.375025	0.3784	0.38365
12	0.287175	0.2906	0.2987	0.30005	0.3023	0.3037	0.304775	0.30595	0.3074	0.309825	0.31145	0.315325	0.317375	0.31985	0.324325	0.3329	0.33505	0.337	0.3398	0.34655	0.350625	0.3514	0.35215	0.355325	0.3563	0.3712	0.377225	0.378775	0.3836	0.55555	0.606475
13	0.292775	0.294175	0.29755	0.29875	0.299975	0.301275	0.3059	0.307	0.307925	0.309775	0.31245	0.3147	0.31605	0.317625	0.33035	0.3311	0.334775	0.336475	0.342175	0.347825	0.351625	0.3528	0.36915	0.37075	0.37235	0.380625
14	0.298975	0.302175	0.3034	0.3059	0.308475	0.312675	0.3135	0.3197	0.320975	0.32385	0.327	0.3423	0.353225	0.3545	0.35575	0.358175	0.360725	0.36165	0.362925	0.3678	0.370025	0.37315
15	0.103875	0.2947	0.29635	0.300675	0.3023	0.30345	0.3059	0.307725	0.309925	0.3126	0.31675	0.321125	0.326125	0.33125	0.33415	0.3361	0.33795	0.34285	0.34475	0.3469	0.3481	0.350975	0.3523	0.365075	0.370625	0.37185	0.3734	0.375025	0.38145	0.422	0.4936
16	0.297475	0.298825	0.30045	0.30235	0.30355	0.304725	0.306675	0.318525	0.319975	0.3259	0.329375	0.337775	0.338525	0.3482	0.350925	0.353225	0.354225	0.35775	0.359525	0.3645	0.367175	0.368475	0.370575	0.373125
17	0.2875	0.299125	0.300475	0.3021	0.304025	0.305225	0.31035	0.312575	0.3176	0.3196	0.332225	0.33555	0.33775	0.344175	0.3502	0.353675	0.3578	0.36545	0.3695	0.372275	0.37505	0.378975
18	0.291525	0.2929	0.296475	0.2978	0.298775	0.3002	0.30745	0.31055	0.3129	0.31375	0.315925	0.320925	0.322925	0.32705	0.3278	0.33605	0.340825	0.342275	0.3449	0.348075	0.364925	0.36795	0.36965	0.375
19	0.2867	0.2983	0.3012	0.3033	0.3044	0.3083	0.309775	0.31085	0.315225	0.3205	0.33035	0.332475	0.335025	0.343325	0.3477	0.3636	0.36635	0.36955	0.375	0.380725	0.38225	0.383625	0.38495	0.386525	0.388	0.442775
20	0.314025	0.315625	0.31735	0.318725	0.321475	0.323275	0.327925	0.3308	0.335	0.336375	0.338775	0.343825	0.36555	0.367525	0.36865	0.371775	0.372975	0.394475	0.405
21	0.28965	0.298625	0.3	0.303325	0.305575	0.306575	0.3076	0.312275	0.316075	0.32015	0.324725	0.3279	0.337725	0.340175	0.34355	0.346025	0.347175	0.36395	0.370775	0.37255	0.375125	0.37655	0.386625	0.7057
22	0.1209	0.2988	0.3002	0.303475	0.3047	0.305675	0.307275	0.309925	0.31235	0.32215	0.324425	0.330375	0.332525	0.338725	0.34485	0.347475	0.353625	0.3547	0.35775	0.358525
23	0.295	0.2974	0.29845	0.306325	0.308675	0.3182	0.321075	0.3222	0.32315	0.3273	0.3289	0.33315	0.341075	0.343775	0.348325	0.3495	0.355825	0.3629	0.365275	0.36985	0.3811
24	0.267025	0.29465	0.296175	0.29815	0.299375	0.300525	0.302425	0.3116	0.313025	0.32135	0.32265	0.32585	0.326725	0.335375	0.33675	0.340425	0.3421	0.345175	0.352625	0.353675	0.355	0.361475	0.36485	0.377575	0.378875	0.380475	0.381925
25	0.291725	0.293075	0.2951	0.29655	0.2979	0.29875	0.2997	0.300675	0.3026	0.311325	0.315025	0.31775	0.319175	0.319925	0.3227	0.3258	0.327625	0.3325	0.3392	0.340325	0.341625	0.345375	0.348475	0.355675	0.358175	0.360175	0.368375	0.371675	0.3735	0.37505
26	0.298325	0.29985	0.30315	0.3062	0.3071	0.30955	0.316125	0.317625	0.320175	0.321775	0.323425	0.326625	0.328775	0.3301	0.33225	0.33365	0.34065	0.34255	0.34415	0.3461	0.383875	0.386525	0.38735
27	0.28145	0.293125	0.297575	0.30185	0.3111	0.3136	0.318075	0.320725	0.322725	0.33375	0.3349	0.340525	0.348475	0.34925	0.352275	0.355225	0.37115	0.37775	0.385125	0.530275
28	0.04095	0.087625	0.11075	0.166	0.21095	0.232	0.23675	0.26925	0.282275	0.29555	0.296875	0.29845	0.3004	0.3015	0.302575	0.30415	0.305325	0.311075	0.3137	0.3173	0.3187	0.32035	0.32285	0.324	0.326675	0.32925	0.330575	0.33145	0.3327	0.336325	0.337875	0.338675	0.34245	0.34415	0.347525	0.34965	0.350975	0.352025	0.354325	0.35545	0.3565	0.357825	0.359625	0.36055	0.3624	0.364	0.37185	0.374975	0.4102
29	0.026275	0.046425	0.1029	0.1173	0.129625	0.1397	0.145825	0.147325	0.17605	0.18785	0.236675	0.251475	0.2653	0.2798	0.29275	0.294	0.297875	0.299475	0.301475	0.3023	0.30655	0.313075	0.314925	0.319325	0.323	0.3248	0.3256	0.326675	0.32825	0.32905	0.330125	0.3335	0.33775	0.339125	0.340125	0.34145	0.3428	0.344225	0.345925	0.3492	0.352125	0.353675	0.3548	0.356175	0.357525	0.3583	0.35935	0.36115	0.363125
[truncated: 25 more columns]

## Sheet: CR180
Data for Figure 2
Example from Unit 9
Spike times plotted by increasing trial number
Histogram calculated with 10ms bins
Condition					Contact Start	Contact End
Caudal-Rostral 90					0.34445	0.390175
Trial	Spike times (Seconds)
1	0.3492	0.35015	0.35325	0.354925	0.357075	0.359575	0.364225	0.366025	0.367025	0.368225	0.375925	0.384
2	0.34995	0.352225	0.354375	0.355275	0.360075	0.361425	0.363725	0.3649	0.36805	0.3692	0.37205	0.41295
3	0.3494	0.3517	0.353725	0.359625	0.365725	0.369925	0.3736	0.38245	0.385325
4	0.34945	0.350975	0.352	0.35665	0.359225	0.36115	0.362225	0.3659	0.367625	0.36995	0.3736	0.37595	0.37695	0.37795	0.380525	0.382525
5	0.34995	0.35435	0.358525	0.360075	0.361475	0.369075	0.3702	0.3743	0.378275	0.381075	0.383125
6	0.349525	0.351825	0.355	0.356575	0.359775	0.3609	0.3633	0.36575	0.3686	0.37335	0.3745	0.37685	0.3805	0.395425
7	0.349675	0.351025	0.35195	0.355	0.3567	0.359575	0.361075	0.363275	0.36705	0.36935	0.373325	0.374775	0.37605	0.37815	0.38595	0.38755
8	0.3495	0.352875	0.35395	0.354975	0.35655	0.360925	0.362075	0.36315	0.36695	0.367825	0.3758	0.37685	0.38255
9	0.214225	0.349875	0.35215	0.353275	0.356925	0.359225	0.362775	0.36635	0.367875	0.376425	0.377425	0.3811	0.3831
10	0.3433	0.34915	0.35145	0.3557	0.362125	0.3675	0.371	0.374075	0.375225	0.376275	0.3773	0.3819	0.393725	0.730975
11	0.351525	0.3529	0.353775	0.355975	0.35695	0.3631	0.3676	0.370675	0.378725	0.3879	0.3963
12	0.34945	0.3508	0.351725	0.353775	0.3548	0.3567	0.3608	0.3656	0.36725	0.3686	0.369775	0.3733	0.3746	0.3787	0.38235	0.385725
13	0.3492	0.3515	0.3526	0.353525	0.3554	0.360825	0.364	0.365575	0.368475	0.369575	0.373325	0.37735	0.3784	0.380225	0.383225
14	0.349	0.3513	0.35335	0.354475	0.356175	0.3593	0.3606	0.361625	0.3627	0.3669	0.368025	0.369275	0.3729	0.374175	0.3753	0.3772	0.381975	0.3852
15	0.3488	0.3511	0.352275	0.353175	0.3581	0.36065	0.3617	0.36515	0.366825	0.373175	0.374375	0.375475	0.3801	0.382125
16	0.35035	0.352625	0.35465	0.35655	0.359625	0.36635	0.368075	0.369225	0.3763	0.3811	0.382225	0.38315	0.395075
17	0.3491	0.35155	0.35275	0.35545	0.356625	0.35855	0.36315	0.365025	0.3658	0.366975	0.368225	0.36935	0.3729	0.3742	0.375325	0.37815	0.38005	0.3867
18	0.349525	0.3532	0.354175	0.35645	0.36885	0.370075	0.372	0.376675	0.3807	0.382125	0.3877
19	0.34795	0.349325	0.3503	0.356075	0.3629	0.367725	0.368725	0.37025	0.37405	0.3757	0.377625	0.3846
20	0.34945	0.35175	0.3529	0.354875	0.362075	0.36975	0.371775	0.3734	0.37525	0.3778	0.3807
21	0.3495	0.3518	0.3561	0.357725	0.359425	0.3613	0.36205	0.3632	0.3643	0.36995	0.3775	0.382275	0.39315
22	0.3495	0.3518	0.35295	0.35395	0.35765	0.36195	0.364875	0.37705	0.389625	0.393225	0.395425
23	0.3501	0.3524	0.35445	0.356725	0.35945	0.361925	0.36745	0.372175	0.378325	0.3845
24	0.349625	0.350425	0.35465	0.3566	0.362925	0.36625	0.368	0.370475	0.3756	0.379325
25	0.34975	0.35205	0.353125	0.354225	0.356125	0.36255	0.367575	0.37005	0.372375	0.379025	0.379975	0.399175
26	0.350175	0.35245	0.353575	0.354575	0.35975	0.362725	0.3698	0.3744	0.3888	0.395725
27	0.3492	0.352275	0.354525	0.35565	0.358625	0.3615	0.3625	0.3672	0.367975	0.371375	0.374275	0.3773	0.3784	0.385175
28	0.34425	0.3513	0.352425	0.35545	0.36065	0.361675	0.364725	0.368075	0.37415	0.375225	0.377175	0.37995	0.40095
29	0.35295	0.3541	0.3602	0.367	0.368825	0.3708	0.386375

## Sheet: CR360
Data for Figure 2
Example from Unit 9
Spike times plotted by increasing trial number
Histogram calculated with 10ms bins
Condition					Contact Start	Contact End
Caudal-Rostral 90					0.4268	0.4614
Trial	Spike times (Seconds)
1	0.433675	0.4378	0.439425	0.44335
2	0.4335	0.439275	0.440575	0.44475	0.446125	0.4482	0.4493	0.451	0.453975
3	0.43155	0.4335	0.440925	0.442175	0.444275	0.445525	0.446675	0.448125	0.449225	0.451	0.456375
4	0.434575	0.4389	0.44075	0.44335	0.444175	0.446375	0.44825	0.45025	0.451025	0.4547	0.456475
5	0.433525	0.4389	0.441625	0.4482	0.451025	0.456625
6	0.43175	0.433475	0.434575	0.437775	0.438975	0.4407	0.4424	0.44575	0.44705	0.448125	0.44925	0.4511	0.453975	0.456425
7	0.431775	0.43355	0.4346	0.43565	0.4424	0.448125	0.449325	0.4521
8	0.077725	0.4318	0.433525	0.434475	0.43925	0.4434	0.444275	0.446325	0.448175	0.4493	0.45105	0.4536	0.456475
9	0.434575	0.4386	0.439475	0.44245	0.44355	0.446325	0.4493	0.45105	0.453975
10	0.4318	0.43335	0.44125	0.446325	0.448125	0.449275	0.451075	0.451825	0.456475
11	0.430075	0.4442	0.445625	0.446375	0.448275	0.449225	0.45095	0.4517	0.454025	0.456375
12	0.433575	0.43885	0.44115	0.443375	0.444125	0.44625	0.449175	0.451	0.4539	0.4564
13	0.4183	0.43185	0.439225	0.4405	0.442675	0.44425	0.44635	0.448125	0.450975	0.45645
14	0.431775	0.433575	0.434575	0.4366	0.43825	0.439175	0.440525	0.441925	0.443575	0.446175	0.4483	0.451125	0.4546	0.456175
15	0.4366	0.44085	0.4422	0.444275	0.445975	0.44815	0.449275	0.45115
16	0.4318	0.43365	0.434625	0.44245	0.4437	0.44585	0.44815	0.4511
17	0.4315	0.43995	0.4432	0.4444	0.4463	0.448175	0.449225	0.451925	0.452875	0.454025
18	0.44245	0.443425	0.44815	0.45105	0.45535	0.4581
19	0.451025	0.45375	0.456275
20	0.1248	0.43155	0.4345	0.43565	0.44055	0.44305	0.446575	0.449325	0.451025	0.4522
21	0.440125	0.4433	0.44825	0.4494	0.451075
22	0.433675	0.4345	0.440925	0.442425	0.4434	0.448275	0.449225	0.4578
23	0.43155	0.433675	0.4345	0.43935	0.44305	0.44425	0.445575	0.446625	0.448175	0.44925	0.451075	0.456425
24	0.434675	0.43895	0.4406	0.443	0.4446	0.4482	0.449275	0.45105	0.45535
25	0.106125	0.4311	0.44315	0.445175	0.4481	0.4492	0.4509	0.45395	0.4553	0.456325
26	0.43355	0.439975	0.443	0.445025	0.44635	0.448175	0.449175	0.45095	0.454	0.45645
27	0.43465	0.44315	0.444275	0.446225	0.4481	0.449225	0.450975	0.453675	0.4579
28	0.4335	0.434675	0.440975	0.44645	0.449275	0.451	0.4528	0.45375	0.456475
29	0.4328	0.437225	0.446375	0.44745	0.44935

## Sheet: RC90
Data for Figure 2
Example from Unit 9
Spike times plotted by increasing trial number
Histogram calculated with 10ms bins
Condition					Contact Start	Contact End
Caudal-Rostral 90					0.3587	0.4203
Trial	Spike times (Seconds)
1	0.298825	0.364375	0.3713	0.374475	0.38	0.3948	0.39875	0.400575	0.404	0.407175	0.408325	0.418675
2	0.3754	0.3789	0.3812	0.382175	0.395	0.3984	0.4028	0.404775	0.4091	0.4102
3	0.3405	0.349625	0.35325	0.355325	0.358925	0.36935	0.37215	0.37345	0.3746	0.381325	0.392475	0.3964	0.403925	0.427025
4	0.353125	0.364925	0.369325	0.3745	0.377025	0.378625	0.379475	0.38595	0.38965	0.39345	0.396075	0.397725	0.398825	0.39985	0.400975	0.42165
5	0.346675	0.36515	0.3721	0.373975	0.389025	0.393	0.395525	0.39755	0.406975	0.41805	0.419125
6	0.36845	0.37165	0.373225	0.37555	0.378875	0.380725	0.385775	0.394825	0.39705	0.40025	0.402225	0.4041	0.4053	0.406375	0.4075	0.412325	0.4144	0.427525
7	0.355925	0.36115	0.3759	0.3801	0.3824	0.390525	0.3951	0.396225	0.397225	0.39825	0.403125	0.4159
8	0.005275	0.363275	0.374275	0.376075	0.3855	0.39665	0.40005	0.401875	0.40385	0.415325
9	0.37175	0.3745	0.377725	0.3795	0.384775	0.399225	0.40175	0.403225	0.4085	0.411025
10	0.36425	0.368975	0.373825	0.375025	0.3777	0.37935	0.38285	0.3904	0.395525	0.400525	0.403025	0.407825	0.415775	0.43045
11	0.3715	0.3732	0.3743	0.37685	0.394975	0.4035	0.404675	0.42575
12	0.3636	0.364725	0.3693	0.37115	0.373125	0.37555	0.378425	0.382525	0.3867	0.389625	0.3916	0.39295	0.3944	0.395425
13	0.315325	0.3575	0.3625	0.363725	0.366975	0.369	0.3698	0.372425	0.375925	0.378325	0.3918	0.393125	0.394275	0.398625
14	0.380825	0.382225	0.386175	0.39295	0.395025	0.40255	0.405475	0.407975	0.410525	0.4115	0.413175	0.4332
15	0.16835	0.370875	0.3721	0.375025	0.379575	0.383475	0.385925	0.387775	0.3943	0.399475	0.400325	0.403975	0.42475	0.4261
16	0.374625	0.378575	0.3797	0.3853	0.388825	0.3977	0.403575	0.405375	0.40775	0.4109	0.4289
17	0.371925	0.377625	0.40365	0.404925	0.4073	0.409575	0.426175	0.42905
18	0.303225	0.35225	0.354025	0.36385	0.364975	0.367475	0.369575	0.376275	0.378425	0.38045	0.3819	0.385225	0.3982	0.40795	0.4144	0.41795	0.42235	0.442925
19	0.264925	0.371425	0.375175	0.379175	0.39595	0.398375	0.39925	0.4065	0.409825	0.410975
20	0.3641	0.365225	0.367475	0.375125	0.387475	0.39045	0.393375	0.39535	0.3966	0.401	0.44385
21	0.373825	0.375025	0.3773	0.386125	0.395	0.40455	0.405625	0.4067	0.407725	0.428325
22	0.367	0.3776	0.379225	0.382625	0.391125	0.399825	0.40115	0.4028	0.403875	0.404925	0.406675	0.4102	0.43015
23	0.3739	0.375075	0.3773	0.381375	0.38335	0.386225	0.389	0.392075	0.39845	0.40165	0.404475	0.406625	0.4291	0.43045
24	0.36095	0.3632	0.370975	0.37445	0.3752	0.378575	0.3801	0.382225	0.384	0.3931	0.40285	0.405225
25	0.361625	0.3665	0.3714	0.372575	0.37665	0.37915	0.39495	0.397275	0.4042
26	0.35925	0.364025	0.36515	0.3674	0.371525	0.385325	0.390375	0.39565	0.397025	0.398075	0.415225	0.41835
27	0.374875	0.392575	0.39695	0.39775	0.406325	0.407425	0.41625
28	0.06055	0.371525	0.3728	0.377375	0.380275	0.382425	0.38405	0.386075	0.3974	0.39995	0.4024	0.404225
29	0.369	0.374525	0.376075	0.378275	0.387075	0.39115	0.394525	0.3969	0.418425	0.419625

## Sheet: RC180
Data for Figure 2
Example from Unit 9
Spike times plotted by increasing trial number
Histogram calculated with 10ms bins
Condition					Contact Start	Contact End
Caudal-Rostral 90					0.3639	0.4113
Trial	Spike times (Seconds)
1	0.370475	0.37285	0.3795	0.387025	0.391525	0.393775	0.3963	0.39755	0.3992	0.40265	0.422425	0.570325
2	0.369675	0.3737	0.376975	0.38	0.3842	0.38515	0.388625	0.390075	0.391625	0.393175	0.39445	0.395925	0.401625
3	0.031525	0.271625	0.372	0.375025	0.3758	0.397975	0.400825	0.4072
4	0.370925	0.375025	0.375875	0.37985	0.3844	0.38595	0.387175	0.38805	0.396425	0.398625	0.405475
5	0.37095	0.37315	0.3744	0.37515	0.3844	0.387725	0.38865	0.38965	0.390425	0.392075	0.39285	0.39365	0.39695	0.40035	0.405925	0.61205
6	0.2248	0.370825	0.3761	0.37955	0.38385	0.38555	0.387625	0.3895	0.393725	0.398575	0.40145	0.405875	0.407475
7	0.369925	0.371475	0.375025	0.3779	0.3907	0.394825	0.396075	0.40225	0.578675	0.748975
8	0.37525	0.37755	0.3787	0.3798	0.385875	0.390125	0.3927	0.39895	0.4072	0.408325	0.45805
9	0.376125	0.378525	0.382575	0.385225	0.3884	0.3976	0.399425	0.40415	0.406375
10	0.0944	0.366675	0.371275	0.372475	0.377075	0.3833	0.38415	0.387	0.3905	0.40165
11	0.111675	0.36675	0.368925	0.369825	0.37245	0.373675	0.3771	0.378525	0.39045	0.39295	0.4017
12	0.3768	0.37805	0.3804	0.38755	0.39005	0.3927	0.3946	0.395775	0.406725
13	0.03015	0.0739	0.2873	0.375025	0.377525	0.378725	0.37975	0.383475	0.388525	0.389625	0.396775	0.406325	0.542925
14	0.365925	0.3688	0.369775	0.37245	0.380325	0.3817	0.38445	0.386375	0.3905	0.3927	0.3947	0.39845
15	0.36545	0.3717	0.382075	0.3858	0.38825	0.390075	0.39255	0.394125	0.3968	0.403825	0.417675
16	0.283075	0.373025	0.3753	0.378675	0.381425	0.3868	0.39	0.395525	0.407675	0.40865	0.410925
17	0.159525	0.375	0.376525	0.385925	0.39445	0.395725	0.39785	0.39985	0.4067
18	0.373825	0.375	0.377625	0.378825	0.385275	0.387425	0.389025	0.389875	0.392975	0.39575	0.404475	0.406125	0.5852
19	0.1929	0.199225	0.366225	0.369025	0.372425	0.375025	0.377825	0.380475	0.3822	0.384575	0.386575	0.3986	0.47605	0.481125	0.491675	0.5038	0.504925	0.518475	0.533825	0.539575	0.5641
20	0.374675	0.37825	0.3793	0.38185	0.38645	0.3872	0.391475	0.3931	0.394175	0.397025	0.400075	0.6658
21	0.37625	0.37925	0.380225	0.3816	0.382775	0.384025	0.3923	0.39485	0.403575	0.40525	0.41175
22	0.375	0.3764	0.3776	0.381975	0.394575	0.3977	0.409975	0.58735
23	0.3616	0.363725	0.3678	0.371325	0.3761	0.38115	0.383475	0.385	0.38805	0.38935	0.39125	0.39355	0.40035
24	0.366275	0.37285	0.37395	0.380975	0.38485	0.39185	0.404525	0.506275
25	0.365775	0.371	0.37505	0.377375	0.37965	0.383225	0.38455	0.386075	0.3884	0.3905	0.392475	0.395575	0.40315	0.407825
26	0.3714	0.37255	0.37785	0.38115	0.383175	0.389375	0.39065	0.392225
27	0.175325	0.375	0.376	0.3773	0.385975	0.389775	0.3943	0.4053
28	0.370275	0.37395	0.376225	0.381075	0.3878	0.393025	0.3958	0.6487
29	0.3684	0.36975	0.376725	0.3777	0.384575	0.3892	0.390475	0.396225	0.399775

## Sheet: RC360
Data for Figure 2
Example from Unit 9
Spike times plotted by increasing trial number
Histogram calculated with 10ms bins
Condition					Contact Start	Contact End
Caudal-Rostral 90					0.3278	0.3613
Trial	Spike times (Seconds)
1	0.0317	0.1618	0.212775	0.330225	0.338275	0.33905	0.3419	0.3442	0.346375	0.349275	0.3509	0.352875	0.355975	0.3609	0.4117	0.73255
2	0.334875	0.338475	0.34305	0.3471	0.348225	0.351225	0.352675	0.35385
3	0.1928	0.333025	0.33485	0.338425	0.3458	0.348175	0.352175	0.357725	0.359475
4	0.2011	0.33735	0.33845	0.3482	0.35055	0.3517	0.35275	0.3562	0.358125	0.7253
5	0.071475	0.332975	0.33835	0.339675	0.343	0.344025	0.348175	0.3509	0.352775
6	0.306225	0.336675	0.339575	0.342725	0.3437	0.34535	0.347	0.3509	0.352075
7	0.302725	0.33465	0.338375	0.339625	0.347075	0.358525
8	0.33485	0.3373	0.3384	0.346975	0.348125	0.3491	0.3515	0.35285	0.353875
9	0.33465	0.336675	0.3384	0.3471	0.348125	0.35225
10	0.2519	0.332725	0.3357	0.340425	0.342225	0.344075	0.34705	0.3482
11	0.332725	0.334875	0.338425	0.3396	0.34255	0.345725	0.347175	0.348175	0.352275	0.356275	0.3681	0.460225
12	0.336725	0.3384	0.3396	0.342825	0.34575	0.34815	0.35095	0.353875	0.356275
13	0.3324	0.33445	0.337325	0.338375	0.339375	0.34045	0.343525	0.3471	0.348075	0.34905	0.3515	0.353825
14	0.3327	0.3384	0.33955	0.3438	0.3471	0.3481	0.351525	0.353825	0.355125	0.356125
15	0.334925	0.3384	0.34535	0.34705	0.34995	0.352125
16	0.332475	0.334825	0.34055	0.342725	0.3437	0.3471	0.34805	0.34905	0.3537	0.361775
17	0.334875	0.338425	0.34065	0.3471	0.34815	0.351025	0.352825	0.354075	0.3563
18	0.3327	0.33845	0.340625	0.34915
19	0.337225	0.3425	0.34575	0.34705	0.348175	0.3516	0.356275
20	0.3385	0.340675	0.34815	0.34905	0.352175	0.35385	0.35635	0.693825
21	0.332725	0.33835	0.3459	0.351475	0.35225	0.353875	0.356125	0.3577	0.374475	0.39725	0.508575	0.53785	0.608875	0.7154	0.748425
22	0.10015	0.332725	0.3349	0.33565	0.345775	0.347225	0.348275	0.3493	0.3516	0.353225	0.35445	0.3562
23	0.337375	0.34075	0.346	0.3473	0.35385
24	0.332475	0.3373	0.34255	0.343775	0.344775	0.345775	0.3484	0.35125	0.353875	0.3563	0.662375
25	0.3328	0.334925	0.338425	0.340925	0.342825	0.343675	0.345875	0.3473	0.348375	0.349225	0.351575	0.375675	0.39365	0.5993
26	0.33305	0.338425	0.3396	0.34725	0.34825	0.3492	0.35385
27	0.332725	0.335625	0.3373	0.338425	0.339675	0.3425	0.34385	0.346075	0.352775	0.3538	0.356325
28	0.27305	0.333025	0.33845	0.3396	0.340725	0.345175	0.346	0.3473	0.348325	0.35145	0.353825	0.354725	0.622
29	0.332975	0.334925	0.335675	0.338325	0.3396	0.342475	0.34585	0.347225	0.348275	0.3491	0.35205	0.353625

## Sheet: PanelB
Panel B Data, Average Spike Rates (spikes/s)
	Condition
Trial	CR 90	CR 180	CR 360	RC 90	RC 180	RC 360
1	242.792	206.009	81.3835	160.878	180.18	233.422
2	293.374	188.841	183.113	146.252	234.234	169.761
3	252.908	154.506	223.805	146.252	108.108	169.761
4	273.141	274.678	223.805	219.378	198.198	169.761
5	202.327	188.841	122.075	146.252	270.27	169.761
6	273.141	223.176	284.842	248.629	216.216	169.761
7	232.676	274.678	162.767	175.503	144.144	106.101
8	263.025	223.176	244.151	131.627	180.18	190.981
9	263.025	206.009	183.113	146.252	162.162	127.321
10	202.327	223.176	183.113	190.128	162.162	148.541
11	273.141	171.674	203.459	102.377	180.18	233.422
12	293.374	274.678	203.459	204.753	162.162	190.981
13	263.025	257.511	183.113	190.128	162.162	254.642
14	222.559	309.013	284.842	160.878	216.216	212.202
15	283.257	240.343	162.767	160.878	180.18	127.321
16	242.792	206.009	162.767	146.252	180.18	212.202
17	222.559	309.013	203.459	87.7514	144.144	190.981
18	242.792	188.841	122.075	204.753	216.216	84.8806
19	222.559	206.009	61.0376	131.627	180.18	148.541
20	171.978	188.841	183.113	146.252	198.198	148.541
21	222.559	223.176	101.729	131.627	198.198	169.761
22	192.21	171.674	162.767	175.503	126.126	233.422
23	212.443	171.674	244.151	175.503	234.234	106.101
24	263.025	171.674	183.113	175.503	126.126	212.202
25	303.49	188.841	183.113	131.627	252.252	233.422
26	212.443	154.506	203.459	175.503	144.144	148.541
27	171.978	240.343	183.113	102.377	126.126	233.422
28	394.537	206.009	183.113	160.878	126.126	233.422
29	424.886	120.172	101.729	146.252	162.162	254.642
