# Supplementary material for: Representation of Stimulus Speed and Direction in Vibrissal-Sensitive Regions of the Trigeminal Nuclei: A Comparison of Single Unit and Population Responses
Source: PLoS One. 2016 Jul 27;11(7):e0158399. doi: 10.1371/journal.pone.0158399 (PMC4963183; doi:10.1371/journal.pone.0158399)
Supplement: S2 File — The file contains the rate (in spikes/s) and duration (in s) for all units shown in Fig 3. Each experimental condition has a separate rate and duration included. (XLSX) [file pone.0158399.s002.xlsx]

## Sheet: Sheet1
Figure 3 Data
Mean rates (spikes/s) for all conditions
	Condition
Unit Number	CR 90	CR 180	CR 360	RC 90	RC 180	RC 360
1	317.674	236.179	89.7299	224.59	288.269	200.499
2	95.2109	104.09	80.3308	78.6043	78.3918	74.5573
3	162.675	146.425	108.601	155.851	135.383	91.2467
4	106.725	148.578	119.22	72.7907	107.228	68.2782
5	75.9253	96.6323	97.4338	134.698	110.391	95.4383
6	123.096	136.548	110.879	124.102	112.764	103.885
7	85.0169	265.915	265.283	283.015	211.857	172.307
8	154.513	83.0701	76.5141	118.018	129.274	56.3182
9	252.908	212.52	179.605	159.365	178.316	182.201
10	46.2561	70.2044	62.2245	45.1776	38.2941	47.5624
11	240.433	204.342	135.686	153.885	147.407	89.5723
12	53.5973	45.726	80.6803	18.4061	41.8461	81.837
13	231.235	206.051	187.38	212.655	198.21	153.986
14	252.857	149.014	57.5192	134.515	82.2816	52.1613
15	106.563	129.149	124.138	93.9142	120.363	107.462
Duration (s) for all conditions
	Condition
Unit Number	CR 90	CR 180	CR 360	RC 90	RC 180	RC 360
1	0.08445	0.050225	0.029975	0.079225	0.0567	0.034225
2	0.0967	0.071225	0.05795	0.09695	0.0717	0.052725
3	0.070375	0.0544	0.046675	0.067925	0.0433	0.0325
4	0.1063	0.07125	0.062475	0.09285	0.0447	0.07525
5	0.029975	0.029975	0.086	0.1024	0.090275	0.0607
6	0.06555	0.057325	0.051625	0.0389	0.046175	0.0395
7	0.077875	0.052	0.042375	0.055925	0.046225	0.040425
8	0.0915	0.099625	0.083825	0.0897	0.05895	0.071025
9	0.09885	0.05825	0.04915	0.068375	0.0555	0.047125
10	0.086475	0.05845	0.04655	0.061825	0.047725	0.03335
11	0.10025	0.0378	0.035325	0.1098	0.075325	0.0666
12	0.031525	0.0641	0.053425	0.029975	0.064275	0.0434
13	0.09365	0.0897	0.077475	0.1054	0.07185	0.057775
14	0.06805	0.037025	0.029975	0.0323	0.08675	0.058175
15	0.068925	0.060075	0.0475	0.078575	0.056725	0.05455
