# Supplementary material for: Representation of Stimulus Speed and Direction in Vibrissal-Sensitive Regions of the Trigeminal Nuclei: A Comparison of Single Unit and Population Responses
Source: PLoS One. 2016 Jul 27;11(7):e0158399. doi: 10.1371/journal.pone.0158399 (PMC4963183; doi:10.1371/journal.pone.0158399)
Supplement: S3 File — This contains all the data used in the ANOVA analysis of the spike rates, the LFPs, and the individual LFP bands shown in Fig 4. There is one sheet for each frequency band, one for the LFP, and one for the spike rate. Each sheet contains the results of the ANOVA analysis, showing significance for speed of stimulation, direction of stimulation, and both variables. All of the data used in the analysis is then given, either the spike rate in spikes/s, the RMS value of the LFP, or the RMS values of the LFP band. (XLS) [file pone.0158399.s003.xls]

## Sheet: 20_100
Figure 4 and Anova Analysis Data, each sheet contains data for a different frequency band
Results of ANOVA analysis for each unit, 1 indicates p<0.05, 0 indicates p>=0.05
Unit	Condition Significance	Speed Significance	Direction Significance
1	TRUE	1	0
2	TRUE	1	1
3	TRUE	1	1
4	TRUE	1	1
5	TRUE	1	1
6	TRUE	1	1
7	TRUE	1	1
8	TRUE	1	1
9	TRUE	1	1
10	TRUE	1	1
11	TRUE	1	1
12	TRUE	1	1
13	TRUE	1	1
14	TRUE	1	1
15	TRUE	1	1
Average Power in LFPs
Unit 1							Unit 2							Unit 3							Unit 4							Unit 5							Unit 6							Unit 7							Unit 8
Trial	CR 90	CR 180	CR 360	RC 90	RC 180	RC 360	Trial	CR 90	CR 180	CR 360	RC 90	RC 180	RC 360	Trial	CR 90	CR 180	CR 360	RC 90	RC 180	RC 360	Trial	CR 90	CR 180	CR 360	RC 90	RC 180	RC 360	Trial	CR 90	CR 180	CR 360	RC 90	RC 180	RC 360	Trial	CR 90	CR 180	CR 360	RC 90	RC 180	RC 360	Trial	CR 90	CR 180	CR 360	RC 90	RC 180	RC 360	Trial
1. Pre-Contact	0.0293733	0.0226948	0.0429113	0.00829567	0.0148762	0.0181036	1. Pre-Contact	0.021124	0.0210629	0.0819706	0.00842197	0.0159504	0.0221785	1. Pre-Contact	0.0120705	0.0146535	0.0133497	0.00993853	0.0119695	0.0206144	1. Pre-Contact	0.011622	0.00979023	0.0149312	0.0152381	0.011301	0.0108545	1. Pre-Contact	0.0074788	0.0108898	0.0104581	0.00866884	0.00723416	0.0156004	1. Pre-Contact	0.0150412	0.0156883	0.00945693	0.0120593	0.0113919	0.012602	1. Pre-Contact	0.0131093	0.00898605	0.0117276	0.0141382	0.0118519	0.0141624	1. Pre-Contact
1. Contact	0.0385805	0.0637691	0.366288	0.0390252	0.128486	0.338764	1. Contact	0.0539834	0.0930512	0.520724	0.0295172	0.163407	0.429497	1. Contact	0.0198101	0.0465672	0.102984	0.0349081	0.0464607	0.120704	1. Contact	0.0142095	0.0159424	0.0297906	0.0148816	0.0168624	0.0295373	1. Contact	0.0143518	0.0303757	0.0300349	0.0124276	0.0315314	0.0585949	1. Contact	0.0166344	0.0271302	0.0249225	0.0289041	0.0440485	0.0415725	1. Contact	0.0155791	0.022752	0.0538457	0.0183023	0.0196929	0.0667315	1. Contact
1. Post-Contact	0.0298907	0.0205775	0.121257	0.00737312	0.0100319	0.0678011	1. Post-Contact	0.0131801	0.0189562	0.0742413	0.0131394	0.0146573	0.054582	1. Post-Contact	0.0118209	0.0152831	0.0148497	0.0131436	0.0107066	0.0179539	1. Post-Contact	0.011286	0.00882191	0.0117881	0.0141217	0.00701492	0.0116665	1. Post-Contact	0.00959061	0.0108882	0.0135105	0.00959578	0.00705936	0.00809014	1. Post-Contact	0.00851766	0.00965642	0.0105965	0.0115904	0.0114022	0.0152281	1. Post-Contact	0.0102492	0.00889418	0.015885	0.0111987	0.00920521	0.0112513	1. Post-Contact
2. Pre-Contact	0.027143	0.022682	0.0451873	0.0116759	0.0159127	0.0206431	2. Pre-Contact	0.0257678	0.0220277	0.087862	0.00701924	0.0166373	0.0232117	2. Pre-Contact	0.00913125	0.0164654	0.0132728	0.0109416	0.0146114	0.0161139	2. Pre-Contact	0.0110873	0.00943452	0.0101548	0.012896	0.0113378	0.00945738	2. Pre-Contact	0.0072747	0.00860439	0.00972947	0.0129457	0.00649146	0.0106916	2. Pre-Contact	0.0112207	0.011367	0.0114777	0.0121576	0.0118463	0.012201	2. Pre-Contact	0.0101177	0.010247	0.0133117	0.0117238	0.0140368	0.0117815	2. Pre-Contact
2. Contact	0.039806	0.0618265	0.373467	0.0394641	0.128011	0.346161	2. Contact	0.0513214	0.0958508	0.513215	0.0278107	0.165508	0.436165	2. Contact	0.0158163	0.0458835	0.109314	0.0290969	0.0433065	0.130124	2. Contact	0.0231622	0.0216821	0.0352968	0.0253082	0.0217045	0.0358616	2. Contact	0.0143274	0.0338652	0.0323932	0.0160498	0.0324793	0.0702735	2. Contact	0.0139833	0.0368541	0.0273313	0.0357772	0.0419143	0.0415916	2. Contact	0.0111638	0.0223436	0.0457028	0.0238975	0.0248141	0.0566575	2. Contact
2. Post-Contact	0.0272173	0.0199172	0.114647	0.010485	0.00950619	0.0576779	2. Post-Contact	0.0157755	0.0185228	0.0727264	0.0106497	0.0139172	0.0535697	2. Post-Contact	0.0147048	0.0159775	0.0114866	0.0130922	0.01118	0.0195519	2. Post-Contact	0.0109601	0.00898295	0.010291	0.00948046	0.011143	0.0106995	2. Post-Contact	0.0102895	0.0101759	0.00950599	0.00975784	0.00842814	0.00830422	2. Post-Contact	0.0101247	0.0114833	0.0109195	0.0118752	0.00991928	0.0123873	2. Post-Contact	0.0115701	0.0105269	0.0129209	0.0109183	0.0106565	0.0115867	2. Post-Contact
3. Pre-Contact	0.0283322	0.0225932	0.0452562	0.00792105	0.0140753	0.0186636	3. Pre-Contact	0.0202471	0.0219307	0.085281	0.00585553	0.0162861	0.0221634	3. Pre-Contact	0.010487	0.0107717	0.0154627	0.00970709	0.0143166	0.0161782	3. Pre-Contact	0.00934216	0.0111915	0.00947921	0.0120411	0.011783	0.00989189	3. Pre-Contact	0.00978499	0.0099318	0.00913231	0.00889007	0.00879615	0.0131784	3. Pre-Contact	0.00985765	0.00862649	0.00979114	0.0131749	0.011524	0.0139646	3. Pre-Contact	0.00936678	0.00897816	0.0116309	0.0143017	0.0114721	0.0112708	3. Pre-Contact
3. Contact	0.0407423	0.0574498	0.369389	0.0410574	0.131374	0.353782	3. Contact	0.0559123	0.0988742	0.511875	0.0272202	0.160999	0.437365	3. Contact	0.021476	0.0485506	0.0981728	0.0307385	0.0561694	0.149931	3. Contact	0.0140358	0.0185367	0.0330337	0.0210782	0.0181873	0.0329979	3. Contact	0.00944244	0.0326015	0.027923	0.0148038	0.0360243	0.0674228	3. Contact	0.0162971	0.0234234	0.0155461	0.0460322	0.0261801	0.0634845	3. Contact	0.0168192	0.0248834	0.043482	0.011304	0.0350404	0.0459149	3. Contact
3. Post-Contact	0.0298532	0.0200489	0.117039	0.00909944	0.0123984	0.0578204	3. Post-Contact	0.0148428	0.0154673	0.0710596	0.0116547	0.0120235	0.0515519	3. Post-Contact	0.0153241	0.0192764	0.0158798	0.0124315	0.0103291	0.0203684	3. Post-Contact	0.00887606	0.00897756	0.0084965	0.0113244	0.00819369	0.014288	3. Post-Contact	0.00903093	0.0126339	0.0098674	0.00958327	0.00687547	0.00756463	3. Post-Contact	0.0122982	0.0103582	0.0100044	0.0131349	0.0123315	0.00946901	3. Post-Contact	0.0120438	0.010797	0.0100167	0.0120863	0.0111952	0.00936206	3. Post-Contact
4. Pre-Contact	0.0288289	0.0217872	0.0446825	0.00640706	0.0211597	0.0206875	4. Pre-Contact	0.022072	0.0236085	0.0862543	0.00511444	0.0163139	0.0211796	4. Pre-Contact	0.0101296	0.0115497	0.0144747	0.0116414	0.0137582	0.0162446	4. Pre-Contact	0.0103727	0.00878987	0.0124294	0.00984909	0.0110098	0.00964837	4. Pre-Contact	0.0096135	0.0101219	0.0129052	0.00698472	0.00917195	0.0105328	4. Pre-Contact	0.0113447	0.0148138	0.0110812	0.0156441	0.0122749	0.0125959	4. Pre-Contact	0.0100284	0.0159295	0.0122925	0.011692	0.0130054	0.0114709	4. Pre-Contact
4. Contact	0.0400534	0.0599843	0.372697	0.0376826	0.13226	0.357747	4. Contact	0.0512674	0.103574	0.515907	0.0299629	0.165076	0.43038	4. Contact	0.0202273	0.044017	0.107436	0.0252009	0.0470293	0.140717	4. Contact	0.0114658	0.0111345	0.033001	0.0143932	0.019443	0.0326364	4. Contact	0.00788571	0.0350362	0.0329035	0.0118783	0.0354274	0.0677912	4. Contact	0.0171412	0.0191022	0.0198502	0.0450826	0.0349676	0.0400003	4. Contact	0.013481	0.0239466	0.043382	0.0175505	0.0284972	0.0526269	4. Contact
4. Post-Contact	0.0295192	0.0158072	0.11839	0.00843838	0.0104367	0.059739	4. Post-Contact	0.0138279	0.0156466	0.0715188	0.0131711	0.013464	0.0522114	4. Post-Contact	0.0162533	0.0140996	0.0125945	0.0117804	0.0123803	0.0203622	4. Post-Contact	0.00965484	0.010605	0.0111244	0.0129133	0.0104562	0.00962034	4. Post-Contact	0.00925904	0.00904192	0.00808766	0.00835226	0.00957074	0.00654789	4. Post-Contact	0.0128313	0.0123543	0.00872315	0.0125686	0.0173155	0.00980843	4. Post-Contact	0.013697	0.0132354	0.0116255	0.0141032	0.00982259	0.0101746	4. Post-Contact
5. Pre-Contact	0.0262289	0.0233035	0.0475028	0.0076077	0.0183063	0.0188302	5. Pre-Contact	0.0201185	0.0227482	0.0866935	0.00523791	0.0172429	0.0216136	5. Pre-Contact	0.00782667	0.0141344	0.0143043	0.010552	0.0145125	0.0135644	5. Pre-Contact	0.0104134	0.0102248	0.0123893	0.0112401	0.00987617	0.0108328	5. Pre-Contact	0.00824074	0.0119834	0.0108953	0.0073803	0.00885799	0.0120001	5. Pre-Contact	0.0176832	0.0117996	0.0121928	0.0120105	0.0127982	0.0161863	5. Pre-Contact	0.00781405	0.0106307	0.0118615	0.00686077	0.0133759	0.0116961	5. Pre-Contact
5. Contact	0.0414902	0.0634189	0.379426	0.0375618	0.135687	0.351481	5. Contact	0.0509719	0.106497	0.514904	0.0285593	0.171794	0.426744	5. Contact	0.0240815	0.0566834	0.112006	0.0247034	0.0540894	0.133458	5. Contact	0.0125047	0.0172033	0.024153	0.0151978	0.0113755	0.0368135	5. Contact	0.00778318	0.0229303	0.0321197	0.0151116	0.0333687	0.0608825	5. Contact	0.0177313	0.0201169	0.00965191	0.0484396	0.0433037	0.0487513	5. Contact	0.0195125	0.0233945	0.0475466	0.0192764	0.024648	0.0648371	5. Contact
5. Post-Contact	0.0305128	0.01901	0.117744	0.00733751	0.0117926	0.0583536	5. Post-Contact	0.0200811	0.0171291	0.0711454	0.0151108	0.0143663	0.0541632	5. Post-Contact	0.0154817	0.0164425	0.0109112	0.0100495	0.0130787	0.0219421	5. Post-Contact	0.0089708	0.0138278	0.00792339	0.0133816	0.0127579	0.00912913	5. Post-Contact	0.0112818	0.0113973	0.00984598	0.0108029	0.00700227	0.00611025	5. Post-Contact	0.00933638	0.0104431	0.00858131	0.0125268	0.00936255	0.00908965	5. Post-Contact	0.0108858	0.0132462	0.00981879	0.0131632	0.0115339	0.00907106	5. Post-Contact
6. Pre-Contact	0.0316761	0.0232265	0.0438515	0.00830062	0.0141622	0.0193077	6. Pre-Contact	0.0197975	0.0221284	0.0880028	0.00516234	0.0159841	0.0224678	6. Pre-Contact	0.0153444	0.0129558	0.0167286	0.0128105	0.0151974	0.016856	6. Pre-Contact	0.0121206	0.00915669	0.010645	0.0111028	0.0124782	0.0129533	6. Pre-Contact	0.00730915	0.0126175	0.0121717	0.00897636	0.00825983	0.0124229	6. Pre-Contact	0.0116643	0.0109625	0.0104337	0.011617	0.0155602	0.0103038	6. Pre-Contact	0.00794205	0.016323	0.0138208	0.0110347	0.0127855	0.0114897	6. Pre-Contact
6. Contact	0.0417574	0.0681213	0.3682	0.0350404	0.126772	0.354555	6. Contact	0.0582555	0.107589	0.519259	0.0224133	0.160767	0.42917	6. Contact	0.0202623	0.0467309	0.102547	0.0346213	0.0502464	0.137091	6. Contact	0.0144049	0.0215195	0.028923	0.0176878	0.0222665	0.0319434	6. Contact	0.0112298	0.0266765	0.0272081	0.0106184	0.0321002	0.0612388	6. Contact	0.0118664	0.0136311	0.0248817	0.0554565	0.0436001	0.0516609	6. Contact	0.0124593	0.0193329	0.0544657	0.0209725	0.0251376	0.0522727	6. Contact
6. Post-Contact	0.029022	0.0160027	0.121423	0.00780106	0.0120188	0.05889	6. Post-Contact	0.0184269	0.0159757	0.0715605	0.0100283	0.0140329	0.0511181	6. Post-Contact	0.0155795	0.0149154	0.0137944	0.010893	0.0141633	0.0188496	6. Post-Contact	0.0114835	0.0102361	0.0121404	0.00984491	0.0106538	0.00807567	6. Post-Contact	0.0123353	0.00913977	0.0095712	0.00836258	0.00911275	0.00830738	6. Post-Contact	0.0106934	0.0101463	0.00947524	0.0125326	0.00857962	0.0119606	6. Post-Contact	0.0114749	0.00910528	0.0108807	0.0104221	0.0117245	0.00920682	6. Post-Contact
7. Pre-Contact	0.0313904	0.0221984	0.045221	0.00830719	0.0141524	0.019947	7. Pre-Contact	0.0193198	0.0204599	0.0884908	0.0074882	0.0170827	0.0211705	7. Pre-Contact	0.0143298	0.0144192	0.0152861	0.0126647	0.0138986	0.0141059	7. Pre-Contact	0.0100045	0.00967525	0.0109675	0.0124459	0.00965004	0.00922857	7. Pre-Contact	0.0111165	0.00768863	0.0115533	0.00740766	0.012121	0.0112783	7. Pre-Contact	0.0117359	0.0108521	0.00664552	0.00938958	0.00965321	0.0114037	7. Pre-Contact	0.0097638	0.0111178	0.0118819	0.0135655	0.0151035	0.0133497	7. Pre-Contact
7. Contact	0.0409857	0.0600951	0.372175	0.0402333	0.134456	0.356522	7. Contact	0.0518717	0.108691	0.516066	0.0298278	0.165486	0.42715	7. Contact	0.0218341	0.0400028	0.112514	0.0293865	0.0474614	0.129595	7. Contact	0.0141779	0.0162913	0.0333236	0.0133904	0.0257362	0.04094	7. Contact	0.0347454	0.0223765	0.0366195	0.0138868	0.0454752	0.0604831	7. Contact	0.0110518	0.0187488	0.0130064	0.0374107	0.0435124	0.0471497	7. Contact	0.0143265	0.0233811	0.0453422	0.0186987	0.040747	0.0523083	7. Contact
7. Post-Contact	0.0305619	0.0164557	0.114689	0.0083388	0.0124406	0.0583235	7. Post-Contact	0.0140051	0.0154069	0.071207	0.0156437	0.0125625	0.0510335	7. Post-Contact	0.0148272	0.0148326	0.0109718	0.0124022	0.0114076	0.0163527	7. Post-Contact	0.0092396	0.00956832	0.00906023	0.011108	0.00901625	0.00861563	7. Post-Contact	0.0112066	0.0106602	0.0104566	0.00826684	0.00730258	0.00788961	7. Post-Contact	0.0159972	0.0116135	0.0105916	0.0110996	0.0101242	0.0157465	7. Post-Contact	0.0126375	0.0130925	0.00946897	0.00881801	0.0100492	0.0126737	7. Post-Contact
8. Pre-Contact	0.0276355	0.0219478	0.0477317	0.0075713	0.0165382	0.0195475	8. Pre-Contact	0.0192777	0.0245413	0.0889609	0.00682641	0.0156071	0.0216258	8. Pre-Contact	0.0103997	0.0102261	0.0170036	0.0120067	0.0205311	0.0123958	8. Pre-Contact	0.00939801	0.0283365	0.0112296	0.01167	0.0113879	0.00960351	8. Pre-Contact	0.00869758	0.00949733	0.0107744	0.00818066	0.0109304	0.0114204	8. Pre-Contact	0.00985635	0.0110542	0.0199466	0.0119531	0.0115683	0.0134236	8. Pre-Contact	0.0110463	0.0155622	0.0138443	0.0128998	0.0138251	0.0115937	8. Pre-Contact
8. Contact	0.043547	0.0652238	0.380563	0.0424414	0.133956	0.352346	8. Contact	0.0506746	0.103375	0.524677	0.0337019	0.160181	0.428037	8. Contact	0.0239191	0.0444873	0.105687	0.0340073	0.0467675	0.133758	8. Contact	0.0187911	0.0223552	0.0303635	0.021958	0.015817	0.0330744	8. Contact	0.00680123	0.0275554	0.0327716	0.0117741	0.0370434	0.0611989	8. Contact	0.0104243	0.0214108	0.0342732	0.0447709	0.0334012	0.0525779	8. Contact	0.0188991	0.0218118	0.0510381	0.0156353	0.025936	0.0584361	8. Contact
8. Post-Contact	0.0325434	0.0145193	0.119961	0.00954708	0.0119277	0.0606139	8. Post-Contact	0.0171785	0.015319	0.0714763	0.0118318	0.0137694	0.0522981	8. Post-Contact	0.0187276	0.0167008	0.0109854	0.0120546	0.0104551	0.0213625	8. Post-Contact	0.0124817	0.00876267	0.0103288	0.0112638	0.00990496	0.00991591	8. Post-Contact	0.00831699	0.0105991	0.00888697	0.00837546	0.00843567	0.00855903	8. Post-Contact	0.0127617	0.00990908	0.0122992	0.0107291	0.00845657	0.0114168	8. Post-Contact	0.00967271	0.0101955	0.0133686	0.00918106	0.0130434	0.0126275	8. Post-Contact
9. Pre-Contact	0.0264019	0.0222835	0.0457573	0.00969047	0.0217396	0.0203286	9. Pre-Contact	0.0193934	0.0224269	0.0892593	0.00752449	0.015966	0.0213226	9. Pre-Contact	0.00991026	0.0111164	0.0142418	0.0124444	0.0115683	0.0143601	9. Pre-Contact	0.0103854	0.0118499	0.00849839	0.0114171	0.0136881	0.0128225	9. Pre-Contact	0.0112294	0.0103712	0.00983126	0.00728704	0.0105968	0.0115794	9. Pre-Contact	0.0145817	0.0202793	0.0131577	0.00968844	0.0098907	0.0103167	9. Pre-Contact	0.0173062	0.0108619	0.0161077	0.0116604	0.0136875	0.0131965	9. Pre-Contact
9. Contact	0.034255	0.0614641	0.373132	0.0417977	0.135094	0.364219	9. Contact	0.0500264	0.104036	0.520994	0.0338505	0.167825	0.427787	9. Contact	0.0171822	0.0420629	0.103252	0.0239643	0.0516848	0.142946	9. Contact	0.0152099	0.0264083	0.0223586	0.0181283	0.00950067	0.0331722	9. Contact	0.00998362	0.0303766	0.0359151	0.0171442	0.0385524	0.0624847	9. Contact	0.0176331	0.0165292	0.0200366	0.0373954	0.0279192	0.0476742	9. Contact	0.0134846	0.0141475	0.0547437	0.0273953	0.0328705	0.0579764	9. Contact
9. Post-Contact	0.0231616	0.0179388	0.116349	0.00549362	0.00966887	0.0587038	9. Post-Contact	0.0162199	0.0156308	0.0703304	0.00950027	0.01264	0.0522658	9. Post-Contact	0.0148553	0.0121803	0.0107571	0.0115832	0.0120449	0.0226775	9. Post-Contact	0.00977042	0.0104754	0.0116464	0.0110692	0.0105975	0.0216861	9. Post-Contact	0.0106403	0.00918411	0.00858246	0.00890274	0.0086267	0.00721346	9. Post-Contact	0.0125042	0.0114676	0.0127125	0.0101325	0.00868395	0.0105837	9. Post-Contact	0.0127321	0.00751452	0.0114185	0.012346	0.0110286	0.0108341	9. Post-Contact
10. Pre-Contact	0.0289195	0.0241019	0.0457981	0.00860238	0.0153063	0.0203474	10. Pre-Contact	0.0182976	0.0239043	0.0897354	0.00710238	0.0152987	0.0213722	10. Pre-Contact	0.0119095	0.014145	0.0140657	0.0123625	0.0125903	0.0159132	10. Pre-Contact	0.0118753	0.0101824	0.0101363	0.0192395	0.0121711	0.0110045	10. Pre-Contact	0.0080999	0.00871443	0.0142185	0.00723502	0.00984178	0.0109999	10. Pre-Contact	0.0110684	0.0237519	0.00979449	0.0145969	0.01321	0.0125958	10. Pre-Contact	0.0111155	0.010941	0.0144602	0.00963016	0.0166465	0.0129577	10. Pre-Contact
10. Contact	0.0412426	0.0678554	0.376744	0.0363821	0.133956	0.365353	10. Contact	0.052386	0.111631	0.525908	0.032172	0.16295	0.431624	10. Contact	0.0185945	0.0437921	0.102677	0.0302315	0.0518008	0.130598	10. Contact	0.0179886	0.0213942	0.034347	0.017915	0.0116899	0.034435	10. Contact	0.00754193	0.0246861	0.0393868	0.0109865	0.0399084	0.0614346	10. Contact	0.0127871	0.0235554	0.024372	0.0392408	0.0376679	0.0432477	10. Contact	0.0122226	0.0206753	0.0379468	0.02174	0.0290316	0.0477635	10. Contact
10. Post-Contact	0.0295095	0.0161843	0.11849	0.00737087	0.0116395	0.0613959	10. Post-Contact	0.0169957	0.0155561	0.0714333	0.00985606	0.0116822	0.0533467	10. Post-Contact	0.0152676	0.0153491	0.0126192	0.0116863	0.0126048	0.0194301	10. Post-Contact	0.0101558	0.00908531	0.0101008	0.0117669	0.0114208	0.00590579	10. Post-Contact	0.00916192	0.0131428	0.00896756	0.00629478	0.00772701	0.00874169	10. Post-Contact	0.0108955	0.0116258	0.0123771	0.0102822	0.013359	0.0131744	10. Post-Contact	0.0131054	0.00723889	0.0119868	0.0119019	0.0108184	0.0134419	10. Post-Contact
11. Pre-Contact	0.026576	0.0216952	0.0459396	0.00965691	0.0138959	0.0209822	11. Pre-Contact	0.0203651	0.023293	0.0890433	0.00495118	0.0162567	0.0217874	11. Pre-Contact	0.00929166	0.0133971	0.015247	0.0117818	0.017851	0.0158757	11. Pre-Contact	0.00984244	0.00979327	0.0106513	0.0137999	0.0144649	0.00951391	11. Pre-Contact	0.00845786	0.0139089	0.0106897	0.00843648	0.0102413	0.0115159	11. Pre-Contact	0.00983796	0.0122587	0.00976373	0.0110497	0.0113312	0.0123751	11. Pre-Contact	0.0105922	0.00983301	0.0140305	0.00883208	0.0126244	0.0119854	11. Pre-Contact
11. Contact	0.038474	0.0551548	0.376964	0.0383064	0.143569	0.365743	11. Contact	0.0579253	0.108237	0.519641	0.0343571	0.168557	0.431881	11. Contact	0.0187571	0.0401121	0.101095	0.0210274	0.0711722	0.148147	11. Contact	0.0148005	0.0240301	0.0293412	0.00942645	0.0248359	0.0416809	11. Contact	0.00769457	0.0303178	0.0312314	0.0204874	0.0333526	0.0640287	11. Contact	0.012608	0.03295	0.0235228	0.0484507	0.0496131	0.0490396	11. Contact	0.0179692	0.0272183	0.0474054	0.0252646	0.0320587	0.0555657	11. Contact
11. Post-Contact	0.0301547	0.0201452	0.117287	0.00662944	0.0132083	0.0597127	11. Post-Contact	0.0181807	0.015163	0.0715288	0.0145862	0.0143617	0.0520775	11. Post-Contact	0.0100999	0.0188417	0.0116346	0.00937228	0.0121555	0.022767	11. Post-Contact	0.00863354	0.0105733	0.00929388	0.0101384	0.0111931	0.0120857	11. Post-Contact	0.00985052	0.012576	0.0117155	0.00902074	0.00771192	0.00944733	11. Post-Contact	0.0108964	0.00931958	0.0133885	0.0107524	0.0151682	0.0112579	11. Post-Contact	0.0116794	0.007797	0.00917098	0.010337	0.0102576	0.0121493	11. Post-Contact
12. Pre-Contact	0.0281505	0.021551	0.0462755	0.00972773	0.01292	0.0213113	12. Pre-Contact	0.0227509	0.0220859	0.0889624	0.00658156	0.0181631	0.0209529	12. Pre-Contact	0.0150411	0.0115276	0.0134056	0.0137855	0.0115396	0.0151587	12. Pre-Contact	0.00885927	0.0103433	0.0115516	0.0144267	0.0118245	0.0103933	12. Pre-Contact	0.0123544	0.00848318	0.0155322	0.00716889	0.00798034	0.0103962	12. Pre-Contact	0.00909393	0.00997153	0.0119838	0.00764687	0.0146786	0.0138156	12. Pre-Contact	0.0142401	0.0122678	0.0128488	0.0136187	0.0134607	0.0169318	12. Pre-Contact
12. Contact	0.0402568	0.0602655	0.374288	0.0418059	0.12674	0.361779	12. Contact	0.0496063	0.117188	0.52471	0.0288206	0.165753	0.423117	12. Contact	0.0206253	0.0341309	0.104067	0.0244492	0.063713	0.131225	12. Contact	0.0141822	0.0194251	0.0238227	0.0160599	0.0240088	0.0342836	12. Contact	0.00516417	0.0288479	0.0227812	0.0133866	0.0341901	0.0572269	12. Contact	0.0123678	0.0173882	0.0244997	0.033459	0.0401471	0.0436632	12. Contact	0.0172243	0.015372	0.0397529	0.0190135	0.0317666	0.0682753	12. Contact
12. Post-Contact	0.0292699	0.0171414	0.120057	0.00721001	0.0122296	0.0591314	12. Post-Contact	0.0120804	0.0155936	0.0707981	0.01352	0.0128793	0.0506207	12. Post-Contact	0.0101636	0.0130252	0.0103856	0.0125059	0.0113627	0.0189955	12. Post-Contact	0.0142769	0.011356	0.0091639	0.0119114	0.00810959	0.0107889	12. Post-Contact	0.0106453	0.0121403	0.00853201	0.00722908	0.00914439	0.00900686	12. Post-Contact	0.0105363	0.0106448	0.00918971	0.0108079	0.0140601	0.0102535	12. Post-Contact	0.0113604	0.0112492	0.00944219	0.00798564	0.0085335	0.0110525	12. Post-Contact
13. Pre-Contact	0.0301796	0.0230827	0.0453432	0.00817199	0.0167159	0.0212123	13. Pre-Contact	0.0188626	0.0230923	0.08749	0.00868271	0.0172482	0.0225869	13. Pre-Contact	0.00896028	0.014214	0.015316	0.0126312	0.0165067	0.0141459	13. Pre-Contact	0.00951456	0.0100342	0.0108261	0.0141577	0.0104879	0.0111232	13. Pre-Contact	0.0107071	0.00826225	0.0109529	0.0103601	0.00787673	0.0110354	13. Pre-Contact	0.0132194	0.0116893	0.0100977	0.0112358	0.0109568	0.0126458	13. Pre-Contact	0.0111629	0.0131272	0.0134639	0.0134709	0.0115787	0.00996215	13. Pre-Contact
13. Contact	0.0443558	0.0658562	0.38225	0.0420445	0.141979	0.361535	13. Contact	0.0518931	0.110589	0.523707	0.0298495	0.163931	0.430278	13. Contact	0.0283366	0.0249237	0.105504	0.0255505	0.0534545	0.136501	13. Contact	0.0153948	0.0190477	0.0251058	0.0224061	0.0151995	0.0311993	13. Contact	0.00825276	0.0275666	0.0338685	0.0155095	0.0314307	0.0650971	13. Contact	0.017052	0.0201016	0.0170137	0.0437455	0.0408219	0.0575354	13. Contact	0.0168429	0.0254005	0.0390745	0.0206349	0.0229871	0.0575209	13. Contact
13. Post-Contact	0.0309639	0.0171441	0.118385	0.00661353	0.0118225	0.0607671	13. Post-Contact	0.0166185	0.0179905	0.0694721	0.0133702	0.0134519	0.0528492	13. Post-Contact	0.0141018	0.0147472	0.00981165	0.0126158	0.0115337	0.0203979	13. Post-Contact	0.0120635	0.0103814	0.00935467	0.0160333	0.0100928	0.0084474	13. Post-Contact	0.0119232	0.00960303	0.00758642	0.00894992	0.00772661	0.00650052	13. Post-Contact	0.0146461	0.0138297	0.00969709	0.0101712	0.0117891	0.0138682	13. Post-Contact	0.0137018	0.0113536	0.0118817	0.0114318	0.0117185	0.0155516	13. Post-Contact
14. Pre-Contact	0.0304367	0.0230467	0.0455366	0.00643848	0.013845	0.0199176	14. Pre-Contact	0.0197761	0.0223571	0.089354	0.00621101	0.0150616	0.0212594	14. Pre-Contact	0.00939978	0.0130323	0.0144123	0.0125844	0.0138887	0.0166305	14. Pre-Contact	0.0110878	0.0101352	0.0107455	0.0111791	0.0127741	0.0109619	14. Pre-Contact	0.00797374	0.0115522	0.010253	0.00773839	0.0116672	0.0114983	14. Pre-Contact	0.0112543	0.00960517	0.0106601	0.0124737	0.0117103	0.0106373	14. Pre-Contact	0.00905792	0.0094098	0.0131509	0.010494	0.0140925	0.0119471	14. Pre-Contact
14. Contact	0.0458354	0.0633013	0.378388	0.034729	0.134004	0.362349	14. Contact	0.0622507	0.113282	0.522658	0.0305444	0.155546	0.434999	14. Contact	0.0210684	0.056702	0.0998861	0.0174592	0.0456942	0.133814	14. Contact	0.0141678	0.0161764	0.0338687	0.0107723	0.0269985	0.0272126	14. Contact	0.0139076	0.0293322	0.0283704	0.0148654	0.0387645	0.0664607	14. Contact	0.0142136	0.0251399	0.0144477	0.0464653	0.0382989	0.0428592	14. Contact	0.0174498	0.0293608	0.0502725	0.0157794	0.0291535	0.0545993	14. Contact
14. Post-Contact	0.0274295	0.0171762	0.11591	0.00951311	0.0133374	0.0591271	14. Post-Contact	0.0200272	0.0131727	0.0695563	0.0167915	0.0128152	0.0554697	14. Post-Contact	0.0132337	0.0130806	0.0125159	0.011765	0.013369	0.019891	14. Post-Contact	0.0122416	0.0135234	0.0108596	0.0113649	0.0195794	0.0104186	14. Post-Contact	0.0100733	0.0108026	0.0103078	0.0077771	0.00678982	0.00923187	14. Post-Contact	0.0141478	0.0120588	0.0108901	0.00954864	0.0105042	0.0111779	14. Post-Contact	0.0100758	0.0110023	0.0156191	0.00793799	0.00963973	0.0100043	14. Post-Contact
15. Pre-Contact	0.0299954	0.0219339	0.0462891	0.0085749	0.0158036	0.0196225	15. Pre-Contact	0.0204993	0.0228614	0.0902971	0.00879412	0.0175188	0.0213998	15. Pre-Contact	0.0102909	0.015368	0.0136846	0.0124104	0.0108048	0.0180984	15. Pre-Contact	0.0109416	0.0110627	0.011349	0.0114784	0.00961334	0.0100461	15. Pre-Contact	0.00636965	0.00867976	0.00919226	0.0081523	0.00978076	0.0114802	15. Pre-Contact	0.0112622	0.0142284	0.0101523	0.0100512	0.0118921	0.0108491	15. Pre-Contact	0.0115702	0.0115801	0.0116731	0.0123872	0.0124754	0.0157072	15. Pre-Contact
15. Contact	0.039331	0.0593599	0.387574	0.0393244	0.136676	0.362951	15. Contact	0.059014	0.109846	0.527715	0.038073	0.166004	0.427281	15. Contact	0.0208165	0.0382967	0.101486	0.0301978	0.0565729	0.14521	15. Contact	0.0181059	0.0242655	0.0324122	0.0167539	0.0198425	0.0306941	15. Contact	0.0184136	0.0257066	0.0282687	0.0145534	0.0301439	0.0633268	15. Contact	0.014936	0.0196963	0.0205164	0.0449492	0.0349378	0.0528495	15. Contact	0.0194596	0.0191278	0.039274	0.0254707	0.0259019	0.0512494	15. Contact
15. Post-Contact	0.0294437	0.0176837	0.119769	0.00870071	0.0121238	0.0599654	15. Post-Contact	0.0159045	0.0155204	0.07089	0.0121262	0.0120677	0.0540976	15. Post-Contact	0.0113998	0.0149621	0.0156431	0.0122168	0.0106276	0.0199911	15. Post-Contact	0.013305	0.0100295	0.0111181	0.0131239	0.0100059	0.0123918	15. Post-Contact	0.00974913	0.0117449	0.010543	0.00731788	0.00909557	0.00850073	15. Post-Contact	0.0145061	0.0141513	0.0118537	0.0124192	0.0133196	0.0106079	15. Post-Contact	0.0124081	0.00684964	0.0121728	0.0133081	0.00978905	0.0136292	15. Post-Contact
16. Pre-Contact	0.0305273	0.0233431	0.0457299	0.00764766	0.0202345	0.0206543	16. Pre-Contact	0.0227902	0.0232363	0.0895962	0.00492484	0.016811	0.0216971	16. Pre-Contact	0.0124096	0.0140362	0.0147358	0.0113406	0.0158741	0.0155351	16. Pre-Contact	0.0108866	0.00775832	0.0131122	0.0128518	0.012279	0.0110652	16. Pre-Contact	0.00972005	0.00836719	0.0116008	0.012368	0.0103119	0.00961652	16. Pre-Contact	0.00986885	0.0127042	0.0110119	0.0105711	0.0141858	0.0119553	16. Pre-Contact	0.0212796	0.0108078	0.0157102	0.0132647	0.0140293	0.0132055	16. Pre-Contact
16. Contact	0.0456961	0.0702981	0.378062	0.0384964	0.130945	0.354921	16. Contact	0.0690378	0.116869	0.530292	0.0335621	0.165724	0.416673	16. Contact	0.0219102	0.0410166	0.099434	0.0263655	0.0566352	0.139121	16. Contact	0.0106409	0.014968	0.0354068	0.0211302	0.0120032	0.0308873	16. Contact	0.0087103	0.0233879	0.0369751	0.0123243	0.032741	0.0569501	16. Contact	0.0183781	0.0170814	0.0127687	0.0429606	0.0360504	0.0329855	16. Contact	0.0141037	0.0165223	0.044124	0.0151049	0.0217514	0.0418841	16. Contact
16. Post-Contact	0.0305345	0.0170745	0.120055	0.00966443	0.0122703	0.0601285	16. Post-Contact	0.0149624	0.0156767	0.0713379	0.0146653	0.0139295	0.0519839	16. Post-Contact	0.0155017	0.0159868	0.0157139	0.00974723	0.0142606	0.0215156	16. Post-Contact	0.0109186	0.00786517	0.00852205	0.0245433	0.0097753	0.0111199	16. Post-Contact	0.0125308	0.00852538	0.00861264	0.00807183	0.00837805	0.00650579	16. Post-Contact	0.0113016	0.0113656	0.0101239	0.0118986	0.0119118	0.0120402	16. Post-Contact	0.0104681	0.0123236	0.00952227	0.0109697	0.0108277	0.0103849	16. Post-Contact
17. Pre-Contact	0.0310394	0.0217488	0.0454638	0.0083164	0.0161374	0.0198536	17. Pre-Contact	0.0199986	0.0230918	0.0899209	0.00468292	0.0168581	0.0216432	17. Pre-Contact	0.0116586	0.0114304	0.0187947	0.00995337	0.0161188	0.0154643	17. Pre-Contact	0.0123832	0.0117485	0.0119526	0.0135746	0.0125158	0.0079762	17. Pre-Contact	0.0102242	0.0079972	0.00887588	0.00535788	0.0107762	0.0100524	17. Pre-Contact	0.0111175	0.0116574	0.0111069	0.0117555	0.0105895	0.0130998	17. Pre-Contact	0.0090187	0.011481	0.0146698	0.00933285	0.0150786	0.0101587	17. Pre-Contact
17. Contact	0.0464955	0.0636083	0.379831	0.0408919	0.134599	0.365704	17. Contact	0.0625232	0.114363	0.524464	0.0325397	0.166898	0.431179	17. Contact	0.0233828	0.0471693	0.118377	0.0232433	0.0497017	0.13338	17. Contact	0.0145892	0.0137664	0.0294332	0.0182614	0.0204279	0.0337206	17. Contact	0.0116021	0.0299707	0.027546	0.0166574	0.0362921	0.0600387	17. Contact	0.0156006	0.0211699	0.0122833	0.0510927	0.0291256	0.0466087	17. Contact	0.0140274	0.0135454	0.0463347	0.0142044	0.0335471	0.0643862	17. Contact
17. Post-Contact	0.0259723	0.0182792	0.120233	0.00680023	0.0131619	0.0629066	17. Post-Contact	0.0161048	0.0155506	0.0705825	0.012611	0.0141497	0.0530631	17. Post-Contact	0.0132638	0.0152156	0.0113983	0.0114726	0.0141874	0.0182068	17. Post-Contact	0.00953968	0.0100271	0.00900011	0.0111579	0.0102225	0.00762255	17. Post-Contact	0.00953157	0.0110482	0.00702538	0.00737348	0.00943093	0.00839531	17. Post-Contact	0.0124868	0.0101452	0.00998804	0.007547	0.01039	0.00808873	17. Post-Contact	0.00980376	0.0104958	0.00888806	0.00932558	0.0118626	0.00913258	17. Post-Contact
18. Pre-Contact	0.0307154	0.022079	0.045949	0.0060368	0.0218363	0.0225032	18. Pre-Contact	0.0187105	0.0212593	0.0875407	0.00784578	0.0169693	0.0214892	18. Pre-Contact	0.0113692	0.0132468	0.0146317	0.0118968	0.0131	0.0157946	18. Pre-Contact	0.0116811	0.0129613	0.0130269	0.0123188	0.0128568	0.0112122	18. Pre-Contact	0.0105287	0.010046	0.0104652	0.00676174	0.00988467	0.0121652	18. Pre-Contact	0.011091	0.0142108	0.0100479	0.0110283	0.0123657	0.0131056	18. Pre-Contact	0.00922334	0.013026	0.0132232	0.00794999	0.0164234	0.0108546	18. Pre-Contact
18. Contact	0.0459853	0.0647757	0.390954	0.0385312	0.127019	0.363905	18. Contact	0.0519324	0.112976	0.523591	0.0330254	0.164035	0.434076	18. Contact	0.018261	0.0425734	0.106166	0.0198808	0.0557677	0.135648	18. Contact	0.0116905	0.0187831	0.0284162	0.0171211	0.0256448	0.0322457	18. Contact	0.0217235	0.0306978	0.0344557	0.0103533	0.0328877	0.0620807	18. Contact	0.00597692	0.0193655	0.0195595	0.0273019	0.0244082	0.0469772	18. Contact	0.0178099	0.0305953	0.0394849	0.0199719	0.0442943	0.0549106	18. Contact
18. Post-Contact	0.0300084	0.0154777	0.120571	0.0074722	0.00912435	0.0609223	18. Post-Contact	0.0175823	0.0159747	0.0714517	0.0131953	0.0129644	0.0529708	18. Post-Contact	0.0135885	0.0141089	0.0132752	0.0110789	0.0121308	0.0221209	18. Post-Contact	0.0129644	0.0117245	0.0119177	0.0109961	0.0101966	0.0118716	18. Post-Contact	0.0121963	0.00999357	0.00861429	0.0071535	0.00932839	0.0105697	18. Post-Contact	0.00974779	0.0142663	0.0118917	0.0126397	0.0118774	0.01214	18. Post-Contact	0.0116795	0.00771502	0.0171683	0.00988648	0.0114015	0.0108073	18. Post-Contact
19. Pre-Contact	0.0321651	0.0294477	0.0489587	0.00887667	0.0220811	0.021696	19. Pre-Contact	0.021155	0.0250346	0.0887334	0.00641838	0.0188542	0.0221968	19. Pre-Contact	0.0109823	0.0121623	0.0180951	0.0088043	0.0118169	0.0167884	19. Pre-Contact	0.00959488	0.0154951	0.0101295	0.0124287	0.0114487	0.00857653	19. Pre-Contact	0.00866103	0.00860588	0.0133091	0.00954327	0.00740926	0.01238	19. Pre-Contact	0.00968919	0.0144792	0.011123	0.0140643	0.015025	0.0145569	19. Pre-Contact	0.0116057	0.00977303	0.0122336	0.0102616	0.0107114	0.0101613	19. Pre-Contact
19. Contact	0.0425138	0.0398926	0.387466	0.0387262	0.126222	0.367097	19. Contact	0.0582045	0.120208	0.529504	0.0286287	0.172415	0.427922	19. Contact	0.0253629	0.0418651	0.106723	0.0261573	0.0356053	0.150438	19. Contact	0.0141715	0.0218989	0.0346253	0.0228422	0.0204888	0.0303152	19. Contact	0.0242862	0.037252	0.0365187	0.0182545	0.0359672	0.0583347	19. Contact	0.0132138	0.0270083	0.0142728	0.0503181	0.024802	0.0411392	19. Contact	0.0177666	0.0171075	0.0346385	0.0185556	0.0353651	0.0459941	19. Contact
19. Post-Contact	0.0277959	0.0156935	0.116827	0.00704114	0.00885786	0.0604697	19. Post-Contact	0.0119127	0.0146451	0.0700932	0.0130607	0.014053	0.0506272	19. Post-Contact	0.0138833	0.0132292	0.0187407	0.0130876	0.0144847	0.0232769	19. Post-Contact	0.0109643	0.0120702	0.0111295	0.0118135	0.0105936	0.01014	19. Post-Contact	0.00890672	0.0112195	0.00760388	0.0103297	0.00705097	0.00867699	19. Post-Contact	0.00722678	0.0120038	0.01417	0.0116288	0.0133185	0.0167642	19. Post-Contact	0.0115228	0.00990401	0.0111059	0.0116502	0.0124133	0.00764645	19. Post-Contact
20. Pre-Contact	0.031101	0.0218481	0.0472478	0.00612467	0.0201411	0.0197335	20. Pre-Contact	0.0208406	0.0234841	0.0904497	0.00710838	0.0170056	0.0229396	20. Pre-Contact	0.0121143	0.0130228	0.0171058	0.0100737	0.0124435	0.0159232	20. Pre-Contact	0.0111222	0.0111874	0.00898807	0.0100806	0.0112663	0.010258	20. Pre-Contact	0.0112052	0.00899607	0.0129548	0.00841742	0.00892446	0.00997869	20. Pre-Contact	0.0156891	0.0110972	0.0133804	0.0136374	0.0111017	0.0125074	20. Pre-Contact	0.0122486	0.00992482	0.0137337	0.00977428	0.0112562	0.00923211	20. Pre-Contact
20. Contact	0.0432276	0.0613434	0.383795	0.0383939	0.131416	0.365067	20. Contact	0.0525163	0.109531	0.528636	0.0259367	0.161479	0.432576	20. Contact	0.0261754	0.0337457	0.111062	0.0233915	0.0387269	0.154328	20. Contact	0.0112854	0.0154288	0.0297382	0.0192141	0.0316396	0.0388004	20. Contact	0.0213049	0.0226093	0.0353766	0.0141344	0.0333172	0.0568781	20. Contact	0.0150567	0.0208313	0.0235441	0.0369161	0.0328883	0.0551835	20. Contact	0.0223336	0.0236145	0.0399552	0.0156574	0.0220884	0.0522513	20. Contact
20. Post-Contact	0.0296216	0.0162302	0.121682	0.00945368	0.0103243	0.0611858	20. Post-Contact	0.01603	0.0179986	0.0706025	0.0145025	0.0142648	0.0543756	20. Post-Contact	0.0187549	0.0127178	0.0119485	0.00842806	0.0139801	0.0216778	20. Post-Contact	0.0113842	0.00935946	0.00761118	0.0108965	0.0137148	0.0116899	20. Post-Contact	0.0107713	0.0101953	0.00932299	0.00625507	0.00681064	0.00937633	20. Post-Contact	0.0112535	0.011982	0.0100908	0.0111671	0.01306	0.013528	20. Post-Contact	0.0126342	0.00945319	0.00989004	0.011584	0.0127771	0.0101163	20. Post-Contact
21. Pre-Contact	0.0343104	0.0238525	0.0482092	0.00771508	0.0149481	0.0208676	21. Pre-Contact	0.021189	0.0224961	0.0886764	0.0056391	0.0164193	0.0218355	21. Pre-Contact	0.0104226	0.015526	0.0157128	0.0123535	0.00843913	0.0180957	21. Pre-Contact	0.0100022	0.0103283	0.00979874	0.0117858	0.013163	0.0122201	21. Pre-Contact	0.00782877	0.00924038	0.0101912	0.00805781	0.00820303	0.0104076	21. Pre-Contact	0.0101448	0.0153399	0.0099478	0.0112106	0.011841	0.0139721	21. Pre-Contact	0.0104755	0.00942432	0.0128526	0.00787756	0.0131661	0.0122379	21. Pre-Contact
21. Contact	0.0400892	0.065156	0.391726	0.0440046	0.134512	0.376997	21. Contact	0.0551027	0.115325	0.523719	0.0311567	0.167899	0.431644	21. Contact	0.0172969	0.0564326	0.0981149	0.0277296	0.0398488	0.130133	21. Contact	0.0175793	0.0221444	0.0261403	0.0240264	0.0173049	0.0296913	21. Contact	0.00916865	0.0408992	0.0307708	0.013982	0.0355609	0.0627165	21. Contact	0.0133538	0.0247377	0.016649	0.0275194	0.0523346	0.0590693	21. Contact	0.0189607	0.0224197	0.0541439	0.0225351	0.034884	0.0492676	21. Contact
21. Post-Contact	0.0281644	0.0162767	0.117955	0.0069755	0.0127353	0.0606348	21. Post-Contact	0.0172518	0.0136464	0.0696601	0.0129766	0.0139434	0.0532092	21. Post-Contact	0.010406	0.0118644	0.0124884	0.0128469	0.0125846	0.0169429	21. Post-Contact	0.00974647	0.0105763	0.0096227	0.0116184	0.0135271	0.012718	21. Post-Contact	0.00954528	0.0122659	0.0117842	0.00893151	0.00852148	0.00797755	21. Post-Contact	0.013306	0.0116366	0.00746538	0.0111492	0.011678	0.0128778	21. Post-Contact	0.00918233	0.0136441	0.00966327	0.0112884	0.00854171	0.0115428	21. Post-Contact
22. Pre-Contact	0.0317822	0.0227305	0.0471303	0.00667885	0.0150379	0.0207293	22. Pre-Contact	0.0211665	0.0228744	0.092305	0.00728746	0.0168562	0.0212566	22. Pre-Contact	0.0117845	0.0156577	0.0147096	0.0100843	0.0135912	0.017719	22. Pre-Contact	0.00984891	0.011808	0.0129315	0.0106279	0.0124409	0.0104054	22. Pre-Contact	0.0065535	0.0101128	0.0119422	0.00711245	0.0139239	0.0130607	22. Pre-Contact	0.0129612	0.0123666	0.0126519	0.0138848	0.010754	0.0140941	22. Pre-Contact	0.0123517	0.0104113	0.0121955	0.00967205	0.0115453	0.0150791	22. Pre-Contact
22. Contact	0.0424711	0.0678134	0.393683	0.0384997	0.138498	0.371405	22. Contact	0.0605321	0.114349	0.530094	0.032184	0.171021	0.427383	22. Contact	0.0205939	0.0432797	0.0966634	0.0336305	0.0588834	0.141843	22. Contact	0.0109438	0.0169432	0.0357464	0.0143601	0.0203572	0.0365494	22. Contact	0.012385	0.035138	0.0417359	0.0175772	0.0350845	0.0671265	22. Contact	0.0169842	0.0254606	0.0234816	0.0427524	0.0367833	0.0457213	22. Contact	0.0107053	0.0183084	0.0426713	0.0114701	0.0189959	0.0615451	22. Contact
22. Post-Contact	0.0305419	0.0173534	0.124313	0.00773772	0.013661	0.0622012	22. Post-Contact	0.0164196	0.0181541	0.0705109	0.0132593	0.0139455	0.0533458	22. Post-Contact	0.0173742	0.0178395	0.0170706	0.0130587	0.0113321	0.0209031	22. Post-Contact	0.0104952	0.0101898	0.00949325	0.0142006	0.0113053	0.0113565	22. Post-Contact	0.0117072	0.0133537	0.00899932	0.00742441	0.00697011	0.00689714	22. Post-Contact	0.0123145	0.0103679	0.0129624	0.00931202	0.0122519	0.0176497	22. Post-Contact	0.0114243	0.01213	0.0107033	0.0144108	0.0125145	0.0144255	22. Post-Contact
23. Pre-Contact	0.0302108	0.0234834	0.0462455	0.00784097	0.0216528	0.0200077	23. Pre-Contact	0.0223845	0.0243281	0.0901103	0.00786118	0.0146834	0.023262	23. Pre-Contact	0.013674	0.0149239	0.0209466	0.0109498	0.0176184	0.0163796	23. Pre-Contact	0.0098724	0.0113446	0.0101554	0.0113113	0.00967694	0.0128832	23. Pre-Contact	0.00846001	0.0104323	0.0107134	0.00807849	0.00926222	0.0117562	23. Pre-Contact	0.0130097	0.0105347	0.014586	0.0158918	0.0123585	0.014113	23. Pre-Contact	0.0103721	0.00941581	0.012006	0.0156032	0.0105676	0.0118969	23. Pre-Contact
23. Contact	0.044205	0.07009	0.39109	0.0434282	0.12695	0.368647	23. Contact	0.0620844	0.112779	0.529435	0.0345819	0.166729	0.427484	23. Contact	0.0220462	0.0573543	0.113623	0.0258267	0.0482051	0.156094	23. Contact	0.0130261	0.0228574	0.0282812	0.016536	0.019141	0.0285482	23. Contact	0.0155214	0.0223711	0.02749	0.013632	0.0348606	0.0608618	23. Contact	0.0114943	0.0241588	0.0172969	0.0538113	0.0474608	0.0639872	23. Contact	0.0170132	0.0324714	0.0402107	0.0173524	0.0303023	0.0463559	23. Contact
23. Post-Contact	0.029862	0.0195736	0.118741	0.00794381	0.00986841	0.0600179	23. Post-Contact	0.0187629	0.014099	0.0740697	0.0132172	0.0136599	0.0524692	23. Post-Contact	0.0147426	0.0155364	0.014156	0.0115338	0.0120057	0.0220284	23. Post-Contact	0.0121814	0.00980872	0.0129105	0.0119238	0.0106717	0.00989813	23. Post-Contact	0.00955905	0.010308	0.00787785	0.0100676	0.00520209	0.00837758	23. Post-Contact	0.0133228	0.00881964	0.0141683	0.0119506	0.00992977	0.0126125	23. Post-Contact	0.0133704	0.010976	0.00984093	0.0107688	0.0141724	0.0121831	23. Post-Contact
24. Pre-Contact	0.029663	0.0239244	0.0484862	0.0068136	0.0173324	0.0199616	24. Pre-Contact	0.0200557	0.0238781	0.0895969	0.00973153	0.0155781	0.0220302	24. Pre-Contact	0.0100276	0.0107258	0.0125264	0.0105532	0.0118779	0.0164837	24. Pre-Contact	0.00967835	0.00978816	0.010389	0.00975307	0.013299	0.011153	24. Pre-Contact	0.00876163	0.00930567	0.0122968	0.00734865	0.00634028	0.00996415	24. Pre-Contact	0.0113891	0.0124591	0.0126055	0.0140148	0.0140166	0.0135789	24. Pre-Contact	0.0090209	0.0124803	0.0136281	0.0123352	0.0118563	0.0176681	24. Pre-Contact
24. Contact	0.0385191	0.072867	0.397345	0.0371391	0.133165	0.3691	24. Contact	0.0560489	0.114182	0.529582	0.0436276	0.166842	0.430738	24. Contact	0.0175657	0.0385383	0.100908	0.0237629	0.045128	0.112515	24. Contact	0.0140258	0.0180411	0.0329396	0.0161344	0.0196739	0.0341608	24. Contact	0.0134779	0.0270808	0.0285893	0.0144443	0.0357747	0.0609808	24. Contact	0.00914608	0.0269827	0.0158511	0.0429377	0.0428442	0.0593263	24. Contact	0.0142407	0.0237599	0.0385548	0.023713	0.0259893	0.0570584	24. Contact
24. Post-Contact	0.0303344	0.0147518	0.120116	0.00890164	0.0122041	0.0609142	24. Post-Contact	0.0174757	0.0156402	0.0725346	0.0137916	0.0141753	0.0525222	24. Post-Contact	0.0129522	0.0184993	0.0118338	0.0137615	0.0120705	0.0212071	24. Post-Contact	0.0130898	0.00976882	0.011124	0.010369	0.0106091	0.00863133	24. Post-Contact	0.0102557	0.0110582	0.0108775	0.00855304	0.00805067	0.0068717	24. Post-Contact	0.0137022	0.014048	0.0124612	0.0135711	0.010285	0.0129329	24. Post-Contact	0.0113323	0.00979306	0.0117312	0.0100454	0.0103672	0.0118422	24. Post-Contact
25. Pre-Contact	0.0287238	0.0220191	0.047193	0.00653729	0.0210604	0.0213456	25. Pre-Contact	0.0205334	0.0220326	0.0902666	0.00744038	0.0170342	0.0225624	25. Pre-Contact	0.0104147	0.0152189	0.0166001	0.0119749	0.0170473	0.0167622	25. Pre-Contact	0.0108133	0.00960045	0.00896643	0.0107788	0.0109334	0.010219	25. Pre-Contact	0.00699047	0.0104668	0.0104528	0.00821501	0.010473	0.0101871	25. Pre-Contact	0.0101291	0.0128346	0.0161989	0.0167032	0.0132083	0.0150517	25. Pre-Contact	0.0096869	0.0113887	0.0117344	0.0121877	0.0123876	0.0101193	25. Pre-Contact
25. Contact	0.0428948	0.0629358	0.390845	0.0406758	0.138533	0.373418	25. Contact	0.0571377	0.124865	0.53284	0.0307698	0.161684	0.43485	25. Contact	0.0192716	0.0445037	0.0909007	0.0172141	0.0566277	0.147252	25. Contact	0.0180381	0.0159154	0.0384343	0.0149383	0.00949954	0.0335255	25. Contact	0.0170701	0.0249521	0.0267337	0.0125062	0.0363582	0.0648526	25. Contact	0.022611	0.0241844	0.0206099	0.033958	0.0269266	0.0611106	25. Contact	0.0124326	0.0339007	0.0510025	0.0231339	0.0317632	0.035753	25. Contact
25. Post-Contact	0.0326225	0.0191398	0.122821	0.00732964	0.0115531	0.0611925	25. Post-Contact	0.0201086	0.0176157	0.0725746	0.0108195	0.0141951	0.0547894	25. Post-Contact	0.0129676	0.00976641	0.0102417	0.0095587	0.0134525	0.0190475	25. Post-Contact	0.00860789	0.00879935	0.0117174	0.0118944	0.00811945	0.00970629	25. Post-Contact	0.0124924	0.0112796	0.0108982	0.00829556	0.00872177	0.00985066	25. Post-Contact	0.0112424	0.0120031	0.0149537	0.0142711	0.00876424	0.0136218	25. Post-Contact	0.0127153	0.00821279	0.011135	0.0121471	0.00990018	0.0114647	25. Post-Contact
26. Pre-Contact	0.0337354	0.023814	0.0492367	0.0113444	0.020125	0.0222088	26. Pre-Contact	0.0252431	0.0237216	0.0908864	0.00582469	0.0164249	0.0204709	26. Pre-Contact	0.0129216	0.0113208	0.0160969	0.0124089	0.0165273	0.0166035	26. Pre-Contact	0.00966443	0.00960859	0.0110707	0.00940583	0.0126244	0.0105283	26. Pre-Contact	0.0101476	0.0139484	0.00968019	0.00680812	0.0082257	0.0118755	26. Pre-Contact	0.0110309	0.0174231	0.0139249	0.0155252	0.0143233	0.0154846	26. Pre-Contact	0.0123586	0.00985577	0.0122402	0.00984029	0.0143284	0.00890366	26. Pre-Contact
26. Contact	0.0464862	0.0722917	0.388769	0.0484224	0.133647	0.365782	26. Contact	0.0522278	0.110958	0.532952	0.0321	0.171779	0.430419	26. Contact	0.0215614	0.0415401	0.0980707	0.0360721	0.0559165	0.135491	26. Contact	0.0182945	0.0157622	0.0313992	0.0187192	0.0111043	0.0354312	26. Contact	0.0198139	0.0304337	0.0327075	0.0101476	0.0319813	0.064638	26. Contact	0.014229	0.0137993	0.0233166	0.047345	0.0292834	0.0592356	26. Contact	0.0149775	0.0261797	0.0335461	0.0268389	0.0194968	0.0605614	26. Contact
26. Post-Contact	0.0298409	0.0170728	0.119933	0.00853567	0.0100338	0.0599987	26. Post-Contact	0.0136094	0.0153824	0.070337	0.0132013	0.0156175	0.0529266	26. Post-Contact	0.0135517	0.0150842	0.0104673	0.0103398	0.00926908	0.0187733	26. Post-Contact	0.0114832	0.0098556	0.0108156	0.0115658	0.0113759	0.00929538	26. Post-Contact	0.0111793	0.0143086	0.00777586	0.00979138	0.00799442	0.0072314	26. Post-Contact	0.00987818	0.00770657	0.0115086	0.0111081	0.0136232	0.0127246	26. Post-Contact	0.0105259	0.00862644	0.0113327	0.010184	0.0102724	0.0130454	26. Post-Contact
27. Pre-Contact	0.0316565	0.0231465	0.0457135	0.00597403	0.0163251	0.0213439	27. Pre-Contact	0.0202579	0.0226638	0.0896294	0.0058553	0.0174169	0.0210209	27. Pre-Contact	0.0140617	0.0129464	0.0168926	0.0149126	0.012714	0.0169379	27. Pre-Contact	0.0111234	0.00903998	0.00978583	0.0113289	0.0126725	0.0087138	27. Pre-Contact	0.00921195	0.0120804	0.0103957	0.00870957	0.0102659	0.0114918	27. Pre-Contact	0.0124549	0.0109438	0.0120567	0.00975543	0.0150549	0.0133948	27. Pre-Contact	0.0128596	0.0106502	0.0142776	0.0117425	0.0107203	0.00829192	27. Pre-Contact
27. Contact	0.0469978	0.0639372	0.389068	0.0440633	0.134558	0.370378	27. Contact	0.0493886	0.117641	0.528808	0.0282433	0.170224	0.432872	27. Contact	0.0257126	0.0466375	0.118253	0.032247	0.0489141	0.152645	27. Contact	0.0205488	0.0172164	0.033213	0.0189845	0.0165006	0.029191	27. Contact	0.00766374	0.0271467	0.032465	0.0115536	0.0320607	0.0621744	27. Contact	0.0211133	0.0180707	0.0226834	0.0394588	0.0312063	0.0664601	27. Contact	0.0238761	0.0183343	0.0397086	0.0271266	0.0200087	0.0439014	27. Contact
27. Post-Contact	0.0295276	0.0179908	0.120793	0.00917679	0.0123062	0.0614365	27. Post-Contact	0.019076	0.0183239	0.0700237	0.0135288	0.013514	0.0518195	27. Post-Contact	0.0152613	0.0113311	0.0127063	0.0121533	0.0104517	0.0220282	27. Post-Contact	0.00927266	0.00766601	0.00812802	0.011153	0.0082844	0.0130598	27. Post-Contact	0.0136672	0.0122999	0.00946443	0.00769115	0.00761604	0.0083706	27. Post-Contact	0.0107914	0.0112653	0.00874864	0.012558	0.0136128	0.0113795	27. Post-Contact	0.0172335	0.0103871	0.0117356	0.00898166	0.0135166	0.00806635	27. Post-Contact
28. Pre-Contact	0.0314033	0.0195855	0.0457062	0.0072604	0.0221645	0.020788	28. Pre-Contact	0.0210016	0.0253307	0.0906368	0.00720314	0.0169122	0.0218292	28. Pre-Contact	0.0117904	0.0148154	0.0177626	0.0107856	0.0126974	0.0169496	28. Pre-Contact	0.01079	0.0113629	0.00891375	0.0112766	0.0137757	0.00991772	28. Pre-Contact	0.00939777	0.00761094	0.0118419	0.00783442	0.00846611	0.0119777	28. Pre-Contact	0.0127257	0.0116914	0.0103739	0.00961636	0.0121033	0.0122029	28. Pre-Contact	0.0104627	0.0118453	0.0139938	0.010075	0.0109668	0.0134992	28. Pre-Contact
28. Contact	0.0401793	0.065483	0.392361	0.0379881	0.129829	0.363203	28. Contact	0.0628467	0.119786	0.535195	0.0312398	0.166216	0.430579	28. Contact	0.0129108	0.0329807	0.0992001	0.0303612	0.045963	0.140074	28. Contact	0.0119916	0.023976	0.0331982	0.011455	0.0141347	0.0284915	28. Contact	0.008908	0.0262032	0.0320355	0.0128224	0.0299742	0.0617787	28. Contact	0.0150544	0.0197937	0.0223446	0.0552734	0.0414106	0.0513529	28. Contact	0.0285403	0.0275436	0.0361523	0.0247165	0.0161641	0.0569711	28. Contact
28. Post-Contact	0.028142	0.0173863	0.121857	0.00822959	0.0109004	0.0607545	28. Post-Contact	0.0187135	0.013925	0.0699106	0.0123381	0.0135193	0.0518174	28. Post-Contact	0.0129183	0.0140324	0.0133671	0.0125272	0.0120235	0.0221764	28. Post-Contact	0.00814689	0.0125163	0.00869724	0.0105371	0.00939186	0.0108663	28. Post-Contact	0.0126661	0.0120569	0.0113972	0.00856634	0.00793515	0.0067609	28. Post-Contact	0.0101812	0.00989047	0.0123239	0.0140642	0.0114081	0.0143798	28. Post-Contact	0.0143733	0.0109265	0.0136516	0.0105811	0.0116229	0.00909908	28. Post-Contact
29. Pre-Contact	0.0325367	0.0241076	0.0497089	0.00884219	0.0239925	0.0213058	29. Pre-Contact	0.0266229	0.0227958	0.0914863	0.00708591	0.0156359	0.0209898	29. Pre-Contact	0.0115049	0.0138509	0.0171384	0.0111824	0.0118421	0.0159751	29. Pre-Contact	0.00834267	0.012435	0.0103915	0.0085119	0.014272	0.0138992	29. Pre-Contact	0.0094573	0.0066693	0.010452	0.007693	0.00778731	0.0115922	29. Pre-Contact	0.00888801	0.0107351	0.0123622	0.0110764	0.0142276	0.0138985	29. Pre-Contact	0.0110181	0.010362	0.0131652	0.0106257	0.0149689	0.0138765	29. Pre-Contact
29. Contact	0.0462906	0.068212	0.407518	0.044771	0.132945	0.379581	29. Contact	0.0566067	0.112601	0.535413	0.0317104	0.169692	0.439728	29. Contact	0.0199811	0.0480324	0.119582	0.0378463	0.042329	0.132008	29. Contact	0.0170734	0.0247294	0.0340813	0.0130532	0.0136238	0.0294586	29. Contact	0.00895379	0.0308929	0.034964	0.0131225	0.034847	0.061602	29. Contact	0.0138258	0.0281401	0.0160505	0.0309981	0.0355818	0.0561425	29. Contact	0.0153323	0.0254767	0.0415392	0.01693	0.0440845	0.0393131	29. Contact
29. Post-Contact	0.0293617	0.0189486	0.123861	0.00719902	0.0112084	0.0623365	29. Post-Contact	0.0138323	0.0167952	0.0706027	0.0126159	0.0172667	0.0519533	29. Post-Contact	0.0138152	0.0162375	0.0116404	0.010926	0.013351	0.0172295	29. Post-Contact	0.00788518	0.0123572	0.0080246	0.0107407	0.0147226	0.0104172	29. Post-Contact	0.0121606	0.0098792	0.0108273	0.00826908	0.00902039	0.00820644	29. Post-Contact	0.0160033	0.0108295	0.00898367	0.0105499	0.0128269	0.0136057	29. Post-Contact	0.00816007	0.00962274	0.00858639	0.0111102	0.011264	0.00903539	29. Post-Contact
[truncated: 55 more columns]

## Sheet: 30_80
Figure 4 and Anova Analysis Data
Results of ANOVA analysis for each unit, 1 indicates p<0.05, 0 indicates p>=0.05
Unit	Condition Significance	Speed Significance	Direction Significance
1	TRUE	1	1
2	TRUE	1	1
3	TRUE	1	1
4	TRUE	1	0
5	TRUE	1	1
6	TRUE	1	1
7	TRUE	1	1
8	TRUE	1	1
9	TRUE	1	1
10	TRUE	1	0
11	TRUE	1	1
12	TRUE	1	1
13	TRUE	1	1
14	TRUE	0	0
15	TRUE	1	1
Average Power in LFPs
Unit 1							Unit 2							Unit 3							Unit 4							Unit 5							Unit 6							Unit 7							Unit 8
Trial	CR 90	CR 180	CR 360	RC 90	RC 180	RC 360	Trial	CR 90	CR 180	CR 360	RC 90	RC 180	RC 360	Trial	CR 90	CR 180	CR 360	RC 90	RC 180	RC 360	Trial	CR 90	CR 180	CR 360	RC 90	RC 180	RC 360	Trial	CR 90	CR 180	CR 360	RC 90	RC 180	RC 360	Trial	CR 90	CR 180	CR 360	RC 90	RC 180	RC 360	Trial	CR 90	CR 180	CR 360	RC 90	RC 180	RC 360	Trial
1. Pre-Contact	0.0231234	0.0144531	0.0186724	0.00680671	0.0101693	0.017113	1. Pre-Contact	0.0107399	0.0215793	0.0329315	0.00711844	0.0111041	0.0211655	1. Pre-Contact	0.0113933	0.0110953	0.0124967	0.00961014	0.00961261	0.015881	1. Pre-Contact	0.010551	0.00907097	0.00953044	0.0130005	0.00895208	0.00845934	1. Pre-Contact	0.00581078	0.00986833	0.0085961	0.00607616	0.0054522	0.0111935	1. Pre-Contact	0.0116036	0.0136556	0.0074777	0.01047	0.00814769	0.00653701	1. Pre-Contact	0.012226	0.00778536	0.00815116	0.00991763	0.00996121	0.0102299	1. Pre-Contact
1. Contact	0.0390492	0.0517125	0.127213	0.0289098	0.0647091	0.226185	1. Contact	0.0373476	0.0678856	0.170305	0.0174804	0.0775409	0.296028	1. Contact	0.0148815	0.0188797	0.0711756	0.0296001	0.0218006	0.0637055	1. Contact	0.0125386	0.0127891	0.026808	0.00997427	0.0095483	0.0182666	1. Contact	0.00722036	0.0198131	0.0216462	0.00945157	0.0147551	0.0400016	1. Contact	0.0122051	0.0194756	0.014842	0.0205533	0.0159251	0.0246166	1. Contact	0.00793223	0.0211918	0.0194725	0.0161771	0.0112807	0.0356944	1. Contact
1. Post-Contact	0.0225479	0.0148533	0.0296615	0.00544573	0.00896224	0.0398178	1. Post-Contact	0.00872652	0.00943373	0.0234957	0.00887246	0.00941368	0.0314653	1. Post-Contact	0.00707794	0.00822073	0.0167831	0.0103594	0.00663164	0.0105986	1. Post-Contact	0.00991934	0.0076655	0.00851459	0.00980221	0.00541303	0.0104522	1. Post-Contact	0.00779379	0.00899744	0.0114741	0.00718492	0.00404685	0.00696953	1. Post-Contact	0.0069073	0.00580925	0.00879553	0.00824105	0.00869039	0.0094763	1. Post-Contact	0.00833318	0.0059265	0.0126038	0.00867559	0.00728532	0.00964013	1. Post-Contact
2. Pre-Contact	0.0216858	0.0135842	0.0195416	0.00948599	0.00972837	0.0190903	2. Pre-Contact	0.0188729	0.0219241	0.0333016	0.00443439	0.0108754	0.0213687	2. Pre-Contact	0.00795413	0.0140517	0.0118942	0.0105141	0.00970309	0.0122864	2. Pre-Contact	0.00866941	0.00811643	0.0088066	0.00983842	0.00915295	0.00937038	2. Pre-Contact	0.00522018	0.00626415	0.00683713	0.0114865	0.00570606	0.010267	2. Pre-Contact	0.00750265	0.0101737	0.00716203	0.00960918	0.00679172	0.00864068	2. Pre-Contact	0.00904743	0.00793214	0.00924103	0.00793293	0.0096414	0.00880857	2. Pre-Contact
2. Contact	0.0354375	0.0510046	0.132068	0.0307777	0.0671814	0.230418	2. Contact	0.0346652	0.0687073	0.159991	0.0159758	0.0736035	0.295808	2. Contact	0.0127602	0.0174784	0.0802351	0.0214882	0.0221098	0.0781419	2. Contact	0.0181576	0.0181002	0.0305271	0.0201286	0.0147056	0.0247997	2. Contact	0.00658937	0.02517	0.0155142	0.00992556	0.0176602	0.0502907	2. Contact	0.00867101	0.0298727	0.0217886	0.0263224	0.0230901	0.0321558	2. Contact	0.00984348	0.0174539	0.0160199	0.0180174	0.00901897	0.0360486	2. Contact
2. Post-Contact	0.0211996	0.0139368	0.0288279	0.00795724	0.00995001	0.0351781	2. Post-Contact	0.00847062	0.00815271	0.0227082	0.00668628	0.00874839	0.0296915	2. Post-Contact	0.0122067	0.011649	0.0116587	0.00942741	0.00827591	0.0130883	2. Post-Contact	0.00886848	0.00824154	0.00803941	0.00739144	0.0090981	0.0091817	2. Post-Contact	0.00882009	0.0083848	0.00816395	0.00820263	0.0060696	0.0067435	2. Post-Contact	0.00576813	0.00852548	0.00805758	0.00794696	0.0078716	0.0074038	2. Post-Contact	0.00956634	0.0069105	0.0093711	0.00849059	0.00916153	0.00844267	2. Post-Contact
3. Pre-Contact	0.0244319	0.012862	0.0186988	0.0053759	0.0106736	0.0198659	3. Pre-Contact	0.0123182	0.0216296	0.0323942	0.00371998	0.00979403	0.0228335	3. Pre-Contact	0.00842551	0.0081089	0.0110892	0.0081243	0.0106223	0.0135093	3. Pre-Contact	0.0084341	0.00951852	0.00634698	0.0083232	0.00850035	0.00908616	3. Pre-Contact	0.00665699	0.0067819	0.00608311	0.00649643	0.00787346	0.0105607	3. Pre-Contact	0.00799519	0.00749092	0.00789003	0.0094587	0.00805491	0.00848816	3. Pre-Contact	0.00843169	0.00715563	0.00923255	0.00977398	0.0101038	0.00821035	3. Pre-Contact
3. Contact	0.037415	0.0478233	0.125494	0.0325364	0.0676566	0.240569	3. Contact	0.0402692	0.0666202	0.16621	0.012944	0.0768931	0.297958	3. Contact	0.010974	0.0229146	0.0660246	0.0261637	0.0303696	0.0945423	3. Contact	0.0122513	0.0169891	0.0314485	0.018049	0.0104734	0.0205723	3. Contact	0.00723204	0.0212201	0.017773	0.00579294	0.0216014	0.0453492	3. Contact	0.0105741	0.0182954	0.012844	0.032126	0.0128867	0.0415113	3. Contact	0.00863522	0.0228527	0.0153283	0.00779485	0.0175321	0.0232038	3. Contact
3. Post-Contact	0.0218613	0.0113385	0.026624	0.00587585	0.00886832	0.0365182	3. Post-Contact	0.0124171	0.00755012	0.0219506	0.00715854	0.00887565	0.0308042	3. Post-Contact	0.0121346	0.00967178	0.0119502	0.0100292	0.00863356	0.0136589	3. Post-Contact	0.00709297	0.00750314	0.00738362	0.00871475	0.00679888	0.0113468	3. Post-Contact	0.00797807	0.0110975	0.00712625	0.00760156	0.00592155	0.0063339	3. Post-Contact	0.00649443	0.0077091	0.00766264	0.00837669	0.00931382	0.00738461	3. Post-Contact	0.0102582	0.00902246	0.00761857	0.00935351	0.010013	0.00774278	3. Post-Contact
4. Pre-Contact	0.0238812	0.0135755	0.020779	0.00515321	0.0124157	0.0189113	4. Pre-Contact	0.0123669	0.024566	0.0319482	0.00389079	0.0120171	0.0219465	4. Pre-Contact	0.00774901	0.00876129	0.0111868	0.00948908	0.00901037	0.0135921	4. Pre-Contact	0.00843629	0.00719535	0.0111593	0.00746558	0.00966912	0.0086527	4. Pre-Contact	0.00900885	0.0090156	0.0100618	0.00539944	0.00542715	0.00969809	4. Pre-Contact	0.00837618	0.0115027	0.00786718	0.00855717	0.00984541	0.010415	4. Pre-Contact	0.00803919	0.0102508	0.00876817	0.011182	0.00893086	0.00759781	4. Pre-Contact
4. Contact	0.0392719	0.0476604	0.132237	0.0310502	0.0694932	0.238572	4. Contact	0.0311991	0.0692243	0.169613	0.0157208	0.0792682	0.295001	4. Contact	0.0129494	0.0184646	0.08087	0.0207107	0.0223392	0.0859693	4. Contact	0.00932694	0.00782996	0.0283528	0.0116777	0.0168495	0.019979	4. Contact	0.0039418	0.0261247	0.0150886	0.00633077	0.0189528	0.0457012	4. Contact	0.0130878	0.0102118	0.0112542	0.0226411	0.0234313	0.0312814	4. Contact	0.00957125	0.0167949	0.0164621	0.0152216	0.0132339	0.0304814	4. Contact
4. Post-Contact	0.0207555	0.011098	0.0304849	0.0046711	0.00883555	0.0368303	4. Post-Contact	0.00621635	0.00841794	0.0229864	0.00927613	0.00786034	0.028783	4. Post-Contact	0.0124285	0.00879411	0.0119442	0.0102053	0.0110819	0.0130948	4. Post-Contact	0.00825765	0.00806807	0.00964071	0.00855257	0.00954869	0.00636552	4. Post-Contact	0.0077714	0.00598197	0.00727025	0.00573559	0.00745196	0.00603582	4. Post-Contact	0.00879423	0.00655308	0.00559842	0.00728681	0.00909068	0.00769207	4. Post-Contact	0.0101364	0.0111928	0.00633464	0.0113403	0.00833041	0.00752975	4. Post-Contact
5. Pre-Contact	0.0214629	0.0156645	0.0188731	0.00560668	0.011572	0.018891	5. Pre-Contact	0.0115235	0.0237781	0.0315705	0.00305638	0.0110221	0.0203793	5. Pre-Contact	0.00611351	0.0104247	0.0135978	0.00822866	0.0110809	0.0110889	5. Pre-Contact	0.00840367	0.00873905	0.0106127	0.00858324	0.00829084	0.00916828	5. Pre-Contact	0.00560752	0.00926994	0.00749429	0.00484976	0.00557926	0.0105954	5. Pre-Contact	0.0137756	0.00840284	0.00674605	0.00983277	0.00900528	0.012373	5. Pre-Contact	0.00627859	0.00919357	0.00833411	0.00525634	0.0108285	0.00884591	5. Pre-Contact
5. Contact	0.0342567	0.0538427	0.130609	0.0299005	0.0686317	0.233255	5. Contact	0.0376614	0.0739665	0.169519	0.0154743	0.0800167	0.292062	5. Contact	0.0198544	0.024699	0.080454	0.0204778	0.0299249	0.0802949	5. Contact	0.00867104	0.0158048	0.0219653	0.0125262	0.00887209	0.0237323	5. Contact	0.00563439	0.0146401	0.015646	0.0118891	0.0193786	0.0414808	5. Contact	0.0164271	0.0156788	0.00779045	0.0299221	0.0216049	0.0346084	5. Contact	0.015518	0.0178938	0.0172722	0.0161394	0.0189705	0.0397504	5. Contact
5. Post-Contact	0.0227991	0.0109498	0.029525	0.00443271	0.00888139	0.035551	5. Post-Contact	0.0115986	0.0086439	0.021486	0.0100554	0.00871431	0.0298389	5. Post-Contact	0.0111537	0.0117591	0.0101601	0.00864051	0.0102277	0.0136063	5. Post-Contact	0.0078546	0.0130257	0.00636101	0.010836	0.0109937	0.0080105	5. Post-Contact	0.00983085	0.00958499	0.00753092	0.0085885	0.00511668	0.00530333	5. Post-Contact	0.00799959	0.00792105	0.00600011	0.00778914	0.00891991	0.00819797	5. Post-Contact	0.00908365	0.0103234	0.00798479	0.0106567	0.00992186	0.00809214	5. Post-Contact
6. Pre-Contact	0.0259235	0.0149416	0.0183852	0.00648538	0.0102891	0.0213586	6. Pre-Contact	0.0107644	0.0230669	0.0329667	0.00403037	0.0107006	0.0210828	6. Pre-Contact	0.0121241	0.0100441	0.0129087	0.0109713	0.00990497	0.0137887	6. Pre-Contact	0.0102778	0.00799537	0.00575404	0.0088083	0.0101273	0.0111064	6. Pre-Contact	0.00607177	0.010561	0.00921341	0.00699206	0.00580879	0.0106032	6. Pre-Contact	0.00804108	0.00778551	0.00778877	0.0082228	0.0114442	0.00703491	6. Pre-Contact	0.00657463	0.0125396	0.00707581	0.00952856	0.0114941	0.00639266	6. Pre-Contact
6. Contact	0.0398494	0.0580488	0.125767	0.0268445	0.0642861	0.237182	6. Contact	0.0413837	0.0739029	0.169014	0.0123887	0.0725325	0.293566	6. Contact	0.0178687	0.0239591	0.0733937	0.0293883	0.0231074	0.0870797	6. Contact	0.0101005	0.0188862	0.0265199	0.0149258	0.0204096	0.0192348	6. Contact	0.00410315	0.0144808	0.0140813	0.00795164	0.0185445	0.0399802	6. Contact	0.00706939	0.010421	0.0155711	0.0359275	0.0194664	0.0342037	6. Contact	0.0101804	0.0162964	0.0184029	0.0198844	0.0131905	0.0301193	6. Contact
6. Post-Contact	0.0214566	0.010157	0.028913	0.00695092	0.00924406	0.035999	6. Post-Contact	0.013431	0.00817619	0.0201771	0.00754639	0.00782111	0.0297495	6. Post-Contact	0.0128774	0.00830058	0.0127778	0.00929508	0.0117323	0.010868	6. Post-Contact	0.00856328	0.00901524	0.0106317	0.00515235	0.00866963	0.00624298	6. Post-Contact	0.011111	0.00771378	0.00826499	0.00661214	0.00628103	0.0061899	6. Post-Contact	0.00826914	0.00821071	0.00573016	0.00746411	0.00684943	0.00759556	6. Post-Contact	0.0089433	0.00716768	0.00894483	0.00882439	0.00938891	0.00631901	6. Post-Contact
7. Pre-Contact	0.0249868	0.0121264	0.0189975	0.00646656	0.0108016	0.0188572	7. Pre-Contact	0.0109212	0.0218053	0.032254	0.00588857	0.011608	0.0213086	7. Pre-Contact	0.0108918	0.010819	0.011519	0.0120187	0.0133033	0.0130235	7. Pre-Contact	0.00856466	0.00712248	0.00806509	0.0111737	0.00761932	0.00843594	7. Pre-Contact	0.0102602	0.0068877	0.00764273	0.00584317	0.00861424	0.0100531	7. Pre-Contact	0.00961872	0.00929866	0.00501061	0.00655173	0.00700806	0.0102652	7. Pre-Contact	0.00765183	0.00978816	0.00877827	0.0112566	0.0110818	0.00864214	7. Pre-Contact
7. Contact	0.0380613	0.0498957	0.129249	0.0315904	0.0703092	0.237602	7. Contact	0.0329363	0.0713678	0.168201	0.0132621	0.0787715	0.292552	7. Contact	0.0111304	0.0144723	0.0793849	0.0248998	0.0295613	0.0841859	7. Contact	0.00962745	0.0123787	0.0270803	0.012343	0.0162685	0.0256912	7. Contact	0.0257457	0.0159316	0.0222634	0.00810587	0.0207832	0.0402626	7. Contact	0.00690338	0.0158565	0.0101077	0.0229389	0.0261059	0.0383728	7. Contact	0.0104633	0.020346	0.0149084	0.017327	0.0143453	0.0298198	7. Contact
7. Post-Contact	0.0222332	0.0107511	0.02869	0.00516064	0.0109032	0.0363343	7. Post-Contact	0.00794632	0.00879249	0.0197988	0.00807493	0.00823209	0.0299415	7. Post-Contact	0.0100504	0.0101894	0.010376	0.00983845	0.00929743	0.010179	7. Post-Contact	0.00747149	0.00739777	0.00559231	0.00940991	0.00698058	0.00691777	7. Post-Contact	0.00909587	0.00769955	0.00962858	0.00659065	0.00712233	0.00592431	7. Post-Contact	0.0118137	0.00896011	0.00839094	0.00693898	0.00773752	0.0137934	7. Post-Contact	0.00930454	0.0107554	0.00670822	0.00668602	0.00677492	0.00972756	7. Post-Contact
8. Pre-Contact	0.0234034	0.0139699	0.0199899	0.00541629	0.011239	0.0199177	8. Pre-Contact	0.0110714	0.0253047	0.0335138	0.00406348	0.0104797	0.0222266	8. Pre-Contact	0.00845607	0.00767896	0.0129479	0.0114453	0.0125337	0.0118267	8. Pre-Contact	0.00827826	0.0191993	0.00849748	0.00952495	0.00976211	0.0087369	8. Pre-Contact	0.00752846	0.00694791	0.0086534	0.00585561	0.00815903	0.00967834	8. Pre-Contact	0.00761528	0.00777789	0.0143939	0.00897812	0.00777373	0.0123001	8. Pre-Contact	0.00929636	0.0132881	0.0116403	0.00952463	0.0122511	0.0079977	8. Pre-Contact
8. Contact	0.0383708	0.0554435	0.131347	0.0355889	0.0673734	0.233997	8. Contact	0.0389968	0.0697705	0.169433	0.0175304	0.0767246	0.290127	8. Contact	0.0193651	0.022365	0.0716532	0.0278584	0.0190019	0.0863622	8. Contact	0.0161916	0.0150009	0.0292607	0.0194718	0.00951156	0.0211389	8. Contact	0.00742814	0.014588	0.0156487	0.00826515	0.02215	0.0418285	8. Contact	0.00566578	0.015683	0.0280118	0.0285849	0.0224721	0.0373924	8. Contact	0.0139003	0.0205636	0.0191794	0.00874054	0.00805153	0.0388933	8. Contact
8. Post-Contact	0.0219739	0.00819861	0.0299552	0.00657642	0.00976611	0.0359051	8. Post-Contact	0.010124	0.00869812	0.0224364	0.00770204	0.00793929	0.030698	8. Post-Contact	0.0140592	0.0110961	0.00946039	0.00972416	0.00843327	0.0182763	8. Post-Contact	0.0106538	0.00777982	0.00799389	0.00901625	0.00835898	0.00741094	8. Post-Contact	0.00641291	0.00653622	0.00752624	0.00691146	0.00673919	0.00637501	8. Post-Contact	0.0115118	0.00693292	0.0106117	0.00741375	0.00806532	0.00788392	8. Post-Contact	0.00783372	0.00828146	0.0105429	0.00685994	0.010273	0.00869952	8. Post-Contact
9. Pre-Contact	0.0218897	0.014082	0.0195812	0.0049971	0.0126068	0.0206198	9. Pre-Contact	0.0122349	0.0228002	0.0349088	0.00491327	0.0124786	0.0216489	9. Pre-Contact	0.00805588	0.00765176	0.0110628	0.0100502	0.00670239	0.013217	9. Pre-Contact	0.0079651	0.00928029	0.00711109	0.0092274	0.0103523	0.0108019	9. Pre-Contact	0.00819669	0.00662362	0.00633923	0.00516171	0.00702459	0.0103853	9. Pre-Contact	0.0110652	0.0153327	0.0102064	0.00713348	0.00902539	0.00745179	9. Pre-Contact	0.013689	0.00902896	0.0106046	0.00930653	0.0106672	0.00967191	9. Pre-Contact
9. Contact	0.030567	0.0533741	0.126461	0.0324618	0.0678491	0.245908	9. Contact	0.0346845	0.0746672	0.166292	0.0180777	0.0840387	0.290765	9. Contact	0.0115101	0.017757	0.0725775	0.0204141	0.026515	0.0868295	9. Contact	0.014021	0.0194071	0.0206415	0.016958	0.0100989	0.0212794	9. Contact	0.00551357	0.018384	0.0174619	0.00873325	0.0199134	0.0444052	9. Contact	0.0118262	0.0112458	0.0104474	0.0282051	0.0206917	0.0303297	9. Contact	0.00961797	0.0121346	0.0240811	0.0209502	0.0199311	0.0368	9. Contact
9. Post-Contact	0.0151735	0.0122543	0.0268627	0.00343557	0.00819436	0.0373246	9. Post-Contact	0.00939838	0.00772774	0.0218957	0.00741244	0.00810267	0.0291353	9. Post-Contact	0.00992609	0.00808684	0.00987892	0.0100084	0.0106909	0.0136318	9. Post-Contact	0.00819182	0.00953801	0.0104494	0.0101567	0.00848476	0.0148478	9. Post-Contact	0.00855134	0.00737892	0.00663742	0.00571611	0.00704812	0.00546528	9. Post-Contact	0.00790558	0.00644094	0.00845532	0.00682776	0.00575338	0.00708064	9. Post-Contact	0.00999963	0.00567848	0.00854836	0.00976989	0.00763839	0.00742801	9. Post-Contact
10. Pre-Contact	0.0233579	0.0150714	0.0202019	0.00608781	0.0103847	0.0198911	10. Pre-Contact	0.0109707	0.0254895	0.034979	0.00521139	0.0103773	0.0215007	10. Pre-Contact	0.00913781	0.00930212	0.0108314	0.0109281	0.00896421	0.0130907	10. Pre-Contact	0.00878722	0.00899183	0.00842245	0.0150131	0.010483	0.0106905	10. Pre-Contact	0.00677708	0.00701104	0.00911758	0.00575815	0.00581614	0.0110299	10. Pre-Contact	0.00831694	0.0176142	0.00733486	0.00893444	0.0106521	0.00778362	10. Pre-Contact	0.00994339	0.00808862	0.00977242	0.00719343	0.00753032	0.00852991	10. Pre-Contact
10. Contact	0.0340971	0.0563605	0.126406	0.0299833	0.0691572	0.243607	10. Contact	0.0355267	0.0787498	0.170978	0.0165756	0.0791398	0.292958	10. Contact	0.0133708	0.0209826	0.069273	0.0231306	0.025588	0.0797181	10. Contact	0.0129085	0.0181011	0.029898	0.0101644	0.00989556	0.0193762	10. Contact	0.00261159	0.0149658	0.0190397	0.00571741	0.0215272	0.0426581	10. Contact	0.0106092	0.0207145	0.0160078	0.025325	0.0232617	0.0305655	10. Contact	0.00822759	0.01768	0.0108228	0.0144957	0.0077431	0.0283768	10. Contact
10. Post-Contact	0.0224289	0.00943976	0.0282206	0.00578802	0.00904337	0.0350296	10. Post-Contact	0.00983853	0.00846964	0.0219383	0.00655162	0.00902832	0.0304309	10. Post-Contact	0.0107047	0.0098673	0.0103696	0.00887629	0.0100174	0.0139538	10. Post-Contact	0.00827396	0.00803297	0.00697823	0.00817235	0.00743352	0.00471818	10. Post-Contact	0.00778989	0.0115787	0.00785505	0.00517061	0.00619808	0.00752899	10. Post-Contact	0.0103261	0.0086714	0.00728686	0.00714846	0.00928643	0.00749811	10. Post-Contact	0.0103809	0.00564364	0.0101551	0.0071117	0.00723449	0.00902461	10. Post-Contact
11. Pre-Contact	0.0215304	0.012819	0.0187378	0.007496	0.00981321	0.0204644	11. Pre-Contact	0.0134089	0.0245804	0.0344832	0.00391861	0.0111118	0.0212055	11. Pre-Contact	0.00737453	0.011601	0.00970246	0.0103755	0.0125668	0.0149727	11. Pre-Contact	0.00759003	0.00869176	0.00847088	0.0103462	0.00915048	0.00773248	11. Pre-Contact	0.00652841	0.00972996	0.00746827	0.00644465	0.00845572	0.0104212	11. Pre-Contact	0.00788031	0.00920232	0.00587931	0.00756226	0.00718222	0.00723779	11. Pre-Contact	0.00963643	0.00729724	0.0115177	0.00791013	0.00975716	0.0096974	11. Pre-Contact
11. Contact	0.0367105	0.0455259	0.132281	0.0292621	0.0751775	0.242186	11. Contact	0.042568	0.0759432	0.168066	0.01429	0.0822457	0.296283	11. Contact	0.0163253	0.0189705	0.069956	0.0141884	0.0388897	0.0923417	11. Contact	0.0109777	0.0193789	0.0252292	0.00492859	0.0196583	0.0248395	11. Contact	0.00732208	0.01685	0.017372	0.0138418	0.0185987	0.0400038	11. Contact	0.00876274	0.0178646	0.0150057	0.034203	0.0241529	0.0352548	11. Contact	0.00655041	0.0207833	0.0166133	0.0225535	0.012987	0.0413507	11. Contact
11. Post-Contact	0.0209246	0.0118414	0.0286697	0.00504324	0.0107509	0.0356884	11. Post-Contact	0.0144006	0.00772795	0.0212012	0.00824602	0.00850254	0.0291264	11. Post-Contact	0.00862142	0.0140006	0.0124733	0.00850131	0.0102841	0.0134144	11. Post-Contact	0.00733767	0.00970355	0.00798936	0.00891698	0.00861017	0.0116293	11. Post-Contact	0.00658598	0.0105556	0.0076439	0.00732619	0.00645789	0.00608919	11. Post-Contact	0.006528	0.00559655	0.00846201	0.00778084	0.0103174	0.00874637	11. Post-Contact	0.00824761	0.00478633	0.00488732	0.00981072	0.00798518	0.00976819	11. Post-Contact
12. Pre-Contact	0.023549	0.0137632	0.0196261	0.00752374	0.0108036	0.0200016	12. Pre-Contact	0.0125221	0.023073	0.0341268	0.00494308	0.0107033	0.0204496	12. Pre-Contact	0.0119902	0.00860811	0.0113378	0.0116691	0.0089015	0.015444	12. Pre-Contact	0.00825745	0.00931399	0.0100744	0.0111606	0.00826518	0.00912948	12. Pre-Contact	0.0101552	0.00692926	0.00780911	0.00616979	0.00486676	0.00943254	12. Pre-Contact	0.00567346	0.00793522	0.00832528	0.00612	0.00924647	0.00944126	12. Pre-Contact	0.00909779	0.0115552	0.00891895	0.0103711	0.0130124	0.0115944	12. Pre-Contact
12. Contact	0.0365324	0.0531235	0.128843	0.0319352	0.0650254	0.240618	12. Contact	0.0297701	0.0832635	0.170465	0.0114319	0.0765445	0.289655	12. Contact	0.0174048	0.0156567	0.0746031	0.0227091	0.0391745	0.0845426	12. Contact	0.0129507	0.0177679	0.020615	0.00792284	0.0133301	0.0189893	12. Contact	0.00552345	0.018703	0.0134334	0.00957542	0.0177617	0.0387097	12. Contact	0.00785298	0.0144107	0.0117354	0.0234601	0.0235093	0.0333134	12. Contact	0.014115	0.0119135	0.017229	0.011309	0.0134634	0.0472943	12. Contact
12. Post-Contact	0.0217826	0.0106037	0.0297085	0.0046749	0.00896894	0.0369941	12. Post-Contact	0.00607548	0.00909884	0.0218991	0.00889665	0.00900694	0.0285346	12. Post-Contact	0.00745878	0.009738	0.00912834	0.010819	0.00822493	0.0120064	12. Post-Contact	0.0123492	0.00972676	0.00712275	0.00977206	0.00560943	0.00921485	12. Post-Contact	0.00926306	0.00935261	0.00717363	0.00607972	0.00800373	0.00770135	12. Post-Contact	0.00694958	0.00823909	0.00676822	0.0067316	0.00967535	0.00846956	12. Post-Contact	0.00919092	0.00857198	0.00809883	0.00616846	0.00606698	0.0090618	12. Post-Contact
13. Pre-Contact	0.0253249	0.0147333	0.0210337	0.00467522	0.00981803	0.0192555	13. Pre-Contact	0.0100978	0.0246113	0.0340363	0.00588298	0.0100023	0.0210875	13. Pre-Contact	0.00675039	0.0104227	0.0114639	0.00893973	0.0124821	0.0122314	13. Pre-Contact	0.0067745	0.00806954	0.00783201	0.0099109	0.00774196	0.0089995	13. Pre-Contact	0.00847101	0.00656008	0.00881955	0.00756601	0.00560167	0.0107239	13. Pre-Contact	0.00796574	0.00997287	0.00701924	0.00766619	0.00831243	0.00816166	13. Pre-Contact	0.00956769	0.00972602	0.00768334	0.00997528	0.00957824	0.00769921	13. Pre-Contact
13. Contact	0.0375369	0.0586819	0.134244	0.0340615	0.073771	0.239127	13. Contact	0.0376476	0.0777896	0.174078	0.01068	0.0741694	0.291735	13. Contact	0.0244325	0.0147426	0.0728993	0.0230947	0.0312953	0.0859599	13. Contact	0.0128269	0.0135431	0.0229501	0.0201934	0.0145524	0.0180195	13. Contact	0.0092808	0.0172645	0.0135564	0.0104	0.0186861	0.0457577	13. Contact	0.0108446	0.0175718	0.0127465	0.031435	0.0211143	0.0382419	13. Contact	0.010408	0.0196386	0.0144643	0.01647	0.00745229	0.0353788	13. Contact
13. Post-Contact	0.0222572	0.0116318	0.0283994	0.00477986	0.0111715	0.037076	13. Post-Contact	0.00970166	0.00878801	0.0226965	0.00604328	0.00900531	0.0299605	13. Post-Contact	0.0113975	0.0107989	0.0107392	0.00819708	0.00959276	0.0149001	13. Post-Contact	0.00922707	0.00927839	0.00657391	0.0131905	0.0084662	0.00704231	13. Post-Contact	0.00986062	0.00710581	0.0050264	0.006333	0.00608108	0.00582564	13. Post-Contact	0.00880509	0.0115808	0.00618948	0.00747284	0.00866467	0.0110084	13. Post-Contact	0.00878623	0.00814462	0.00783228	0.0092496	0.00871926	0.0115129	13. Post-Contact
14. Pre-Contact	0.0257472	0.0141655	0.0204292	0.00486083	0.00920568	0.0208076	14. Pre-Contact	0.0111187	0.0254657	0.03322	0.00336719	0.0101086	0.0217205	14. Pre-Contact	0.0080684	0.0109592	0.0105106	0.0102626	0.00954457	0.0141989	14. Pre-Contact	0.00984892	0.0081908	0.00843578	0.0102713	0.00925362	0.0083322	14. Pre-Contact	0.00640138	0.00890116	0.00806417	0.00605847	0.00938089	0.0101591	14. Pre-Contact	0.00801821	0.00799348	0.00912935	0.00938893	0.0071759	0.00845487	14. Pre-Contact	0.00751441	0.00635093	0.0100768	0.00845829	0.00940037	0.00792308	14. Pre-Contact
14. Contact	0.0406071	0.054523	0.133441	0.0288913	0.0657733	0.243141	14. Contact	0.0435183	0.0776425	0.172072	0.0158938	0.0706029	0.296229	14. Contact	0.013788	0.031534	0.0729333	0.0128137	0.0208435	0.0844428	14. Contact	0.0123985	0.0154051	0.0322831	0.00898102	0.0167462	0.0125247	14. Contact	0.00621781	0.0172467	0.0192032	0.0106374	0.0260159	0.0451849	14. Contact	0.00764195	0.0176028	0.00925869	0.0313167	0.0234986	0.0295485	14. Contact	0.0131324	0.0232617	0.0183428	0.0115544	0.0113492	0.0324767	14. Contact
14. Post-Contact	0.0202436	0.0115134	0.0301156	0.00608183	0.00892512	0.0357726	14. Post-Contact	0.0147065	0.00716097	0.0215416	0.00894324	0.00823245	0.0313227	14. Post-Contact	0.010303	0.0112235	0.011283	0.00950589	0.0102181	0.0146068	14. Post-Contact	0.0107	0.0101214	0.00840704	0.00946179	0.0153058	0.00808914	14. Post-Contact	0.00744328	0.00782494	0.00901098	0.00645983	0.004914	0.00600243	14. Post-Contact	0.00738353	0.0092138	0.0092186	0.00795683	0.00850698	0.00722992	14. Post-Contact	0.00776771	0.0083311	0.0119094	0.00614027	0.0084698	0.00763499	14. Post-Contact
15. Pre-Contact	0.0242711	0.0147806	0.0209833	0.00691704	0.0108248	0.0205785	15. Pre-Contact	0.0109106	0.0253998	0.0343442	0.00521017	0.0111075	0.0223494	15. Pre-Contact	0.00786431	0.0105419	0.0104091	0.00971857	0.00750704	0.0174394	15. Pre-Contact	0.00929664	0.00935943	0.00934028	0.0090072	0.00722268	0.00880192	15. Pre-Contact	0.00550528	0.0052283	0.00755415	0.00583242	0.00776347	0.0109033	15. Pre-Contact	0.00847943	0.0102688	0.00904885	0.00736972	0.00914595	0.00764001	15. Pre-Contact	0.0102364	0.0102198	0.00938226	0.00911011	0.0109121	0.00811354	15. Pre-Contact
15. Contact	0.0369051	0.051516	0.13334	0.033823	0.0683785	0.243691	15. Contact	0.0385591	0.0737462	0.171618	0.017382	0.0794851	0.289047	15. Contact	0.0173812	0.0131	0.0723253	0.0270842	0.032163	0.0947097	15. Contact	0.0130163	0.0208354	0.0297919	0.0156061	0.0153683	0.017226	15. Contact	0.0111702	0.012013	0.0169016	0.0117128	0.0117357	0.0453484	15. Contact	0.00988283	0.0119855	0.010794	0.0295744	0.0142722	0.0359938	15. Contact	0.0101429	0.0164827	0.0181711	0.0213023	0.0153262	0.0296824	15. Contact
15. Post-Contact	0.0209789	0.0115788	0.0278043	0.00593135	0.00967589	0.0376385	15. Post-Contact	0.0104503	0.00882142	0.021601	0.0065991	0.00796467	0.0302084	15. Post-Contact	0.0092123	0.0108946	0.0135538	0.0104662	0.00827847	0.0137629	15. Post-Contact	0.0104583	0.00879509	0.00910339	0.00945592	0.00720178	0.0106873	15. Post-Contact	0.00765276	0.00838909	0.00877838	0.00632688	0.0065072	0.00558036	15. Post-Contact	0.0116723	0.0113907	0.00758758	0.00792451	0.00809358	0.00702913	15. Post-Contact	0.00950513	0.00587052	0.00954492	0.00987199	0.00617216	0.0097978	15. Post-Contact
16. Pre-Contact	0.0258893	0.0153697	0.0199307	0.00632121	0.0133681	0.0212921	16. Pre-Contact	0.0125452	0.0254609	0.0345192	0.00360841	0.011187	0.0203354	16. Pre-Contact	0.0109502	0.0110324	0.00961632	0.0102592	0.0101724	0.0137204	16. Pre-Contact	0.00682247	0.00682384	0.0107728	0.00883171	0.0105746	0.00925507	16. Pre-Contact	0.00730485	0.00551086	0.00684564	0.00743602	0.00669837	0.0086439	16. Pre-Contact	0.00744072	0.0103212	0.00753621	0.00582036	0.0127815	0.00989118	16. Pre-Contact	0.015422	0.00918877	0.0110725	0.0116231	0.0119108	0.00946611	16. Pre-Contact
16. Contact	0.0393709	0.0612615	0.126628	0.0330352	0.0681808	0.235578	16. Contact	0.0501442	0.0787532	0.176438	0.016057	0.0753843	0.283219	16. Contact	0.0167116	0.0137297	0.0690922	0.023332	0.0271925	0.0871908	16. Contact	0.00686303	0.0131232	0.0284938	0.0181548	0.00646836	0.0169321	16. Contact	0.00743664	0.0144843	0.0208219	0.0103074	0.0170041	0.0374401	16. Contact	0.0103971	0.0152405	0.0100767	0.0265944	0.0237514	0.0247273	16. Contact	0.0098668	0.0127949	0.0205936	0.0135371	0.00807425	0.0284861	16. Contact
16. Post-Contact	0.0211751	0.0097877	0.0282028	0.00544551	0.00903985	0.0349761	16. Post-Contact	0.0113889	0.00955078	0.0220683	0.00857219	0.00778644	0.0289587	16. Post-Contact	0.0113458	0.012524	0.0141121	0.00902701	0.0113689	0.0159014	16. Post-Contact	0.008511	0.00646563	0.00639153	0.0222851	0.00831073	0.0100134	16. Post-Contact	0.0106082	0.00748057	0.00600355	0.00649316	0.00647495	0.00554996	16. Post-Contact	0.00797042	0.00829189	0.00641308	0.00951292	0.00871398	0.00929546	16. Post-Contact	0.0095157	0.00934675	0.00704098	0.00925609	0.00876862	0.00680539	16. Post-Contact
17. Pre-Contact	0.0254858	0.0131741	0.0203242	0.00594017	0.00913058	0.0214369	17. Pre-Contact	0.0106631	0.0252489	0.0335896	0.0031976	0.0111155	0.0219631	17. Pre-Contact	0.00913389	0.00755232	0.01244	0.00794119	0.00957089	0.0104857	17. Pre-Contact	0.00958584	0.0108507	0.00967772	0.0118145	0.00967844	0.00649786	17. Pre-Contact	0.00855085	0.00582798	0.00548138	0.00373337	0.00660594	0.00887112	17. Pre-Contact	0.00880969	0.00963445	0.00727705	0.00699547	0.00585169	0.0110533	17. Pre-Contact	0.00708321	0.0083038	0.0117788	0.00740903	0.0100684	0.00897156	17. Pre-Contact
17. Contact	0.0336085	0.0539325	0.133866	0.0302478	0.066013	0.2439	17. Contact	0.0445485	0.0736446	0.173192	0.0145701	0.0756214	0.294738	17. Contact	0.0168226	0.0143151	0.0865561	0.019361	0.0262084	0.0820154	17. Contact	0.0115525	0.00800949	0.0263135	0.0128047	0.0160021	0.0179824	17. Contact	0.00943476	0.0147095	0.0185618	0.0123754	0.0219254	0.0385077	17. Contact	0.00770708	0.0149666	0.0105044	0.0356584	0.0153839	0.0357861	17. Contact	0.00702774	0.00979942	0.0156517	0.0122195	0.018674	0.0460336	17. Contact
17. Post-Contact	0.0193933	0.0122905	0.0314338	0.0050105	0.00942826	0.0365174	17. Post-Contact	0.0132326	0.00880202	0.0207922	0.00730259	0.00900826	0.0299359	17. Post-Contact	0.00998478	0.00950421	0.0114841	0.00840909	0.0120711	0.0122669	17. Post-Contact	0.00804914	0.00788332	0.00794801	0.0066599	0.00904473	0.00657212	17. Post-Contact	0.00706885	0.0082973	0.00502888	0.00568997	0.00697943	0.00671308	17. Post-Contact	0.00793095	0.00829816	0.00707015	0.00624755	0.00778921	0.00734569	17. Post-Contact	0.0057967	0.00850279	0.00569755	0.00818485	0.0099023	0.00867283	17. Post-Contact
18. Pre-Contact	0.0251863	0.0137051	0.0218439	0.00481414	0.0118833	0.0190552	18. Pre-Contact	0.0107935	0.0234731	0.0340998	0.00473523	0.0116922	0.0221679	18. Pre-Contact	0.00939233	0.00970788	0.0121594	0.00867629	0.00998228	0.0115212	18. Pre-Contact	0.00994553	0.0107189	0.00791234	0.01006	0.0105793	0.00938933	18. Pre-Contact	0.00758555	0.00571738	0.00851531	0.0060597	0.00675568	0.00988116	18. Pre-Contact	0.00895286	0.0120686	0.00710717	0.00819942	0.00956692	0.0093028	18. Pre-Contact	0.00674428	0.0115885	0.00982433	0.00596375	0.0142608	0.00883026	18. Pre-Contact
18. Contact	0.0383515	0.0555748	0.134651	0.0315768	0.0648307	0.23955	18. Contact	0.0297034	0.0753647	0.174542	0.0154152	0.0754572	0.295764	18. Contact	0.0183689	0.0142295	0.0741599	0.0151236	0.0306793	0.0781189	18. Contact	0.0106517	0.0104649	0.0226362	0.0161488	0.0146683	0.0172362	18. Contact	0.0126094	0.012336	0.0206714	0.00586025	0.0185436	0.0368242	18. Contact	0.00486422	0.0133076	0.0117823	0.0218905	0.0128912	0.0353338	18. Contact	0.0140173	0.0266902	0.0166901	0.0158399	0.0209791	0.0359246	18. Contact
18. Post-Contact	0.0215555	0.00957796	0.0298639	0.00553064	0.00772871	0.0369944	18. Post-Contact	0.00902489	0.00849254	0.0205164	0.00862878	0.00801796	0.0317933	18. Post-Contact	0.011486	0.0108853	0.0113463	0.00817412	0.00980439	0.0137804	18. Post-Contact	0.0100366	0.0101272	0.0100367	0.00816951	0.00811856	0.0094676	18. Post-Contact	0.00954618	0.00685238	0.00689999	0.00576861	0.0075315	0.00779807	18. Post-Contact	0.00863065	0.00884981	0.00933191	0.00904492	0.00834447	0.00953532	18. Post-Contact	0.00887147	0.00684974	0.0145133	0.00842366	0.00894343	0.00869726	18. Post-Contact
19. Pre-Contact	0.0255133	0.0188847	0.0203316	0.00592542	0.0110647	0.0199082	19. Pre-Contact	0.0123463	0.0266345	0.0352371	0.00470937	0.010995	0.0228408	19. Pre-Contact	0.00831927	0.00975162	0.0128891	0.00781692	0.00857181	0.0146062	19. Pre-Contact	0.00791679	0.0146278	0.00823541	0.0111357	0.00826461	0.00816651	19. Pre-Contact	0.00713953	0.00616767	0.00927888	0.00625462	0.00642702	0.00897583	19. Pre-Contact	0.00657255	0.0127819	0.00822188	0.00977904	0.0104546	0.0104822	19. Pre-Contact	0.0096099	0.0083093	0.00832363	0.00899424	0.00971245	0.00716768	19. Pre-Contact
19. Contact	0.0382301	0.0409972	0.133927	0.0306947	0.0675276	0.241112	19. Contact	0.0425408	0.0815094	0.177282	0.0120724	0.0814987	0.293198	19. Contact	0.0201942	0.0231459	0.0714043	0.0202395	0.015332	0.0925974	19. Contact	0.0119927	0.0165682	0.033239	0.0186426	0.0128384	0.0192607	19. Contact	0.0177253	0.0228185	0.0228239	0.0136198	0.0177318	0.0385081	19. Contact	0.00554682	0.0278881	0.00983913	0.0316665	0.0112636	0.0282645	19. Contact	0.0146952	0.014863	0.0107154	0.014851	0.0149085	0.0301054	19. Contact
19. Post-Contact	0.0221159	0.0110057	0.0284077	0.00424762	0.00721445	0.0349332	19. Post-Contact	0.00972792	0.00774819	0.0229242	0.00731179	0.00829753	0.0306264	19. Post-Contact	0.00807778	0.0106485	0.0173915	0.0117112	0.010243	0.0155644	19. Post-Contact	0.00968507	0.00983732	0.00897796	0.00887929	0.00785713	0.00812836	19. Post-Contact	0.00758587	0.00832035	0.00628974	0.00899322	0.00504119	0.00677729	19. Post-Contact	0.00540682	0.00794082	0.0100399	0.0082645	0.0110526	0.0140445	19. Post-Contact	0.00819282	0.00748787	0.00902483	0.00964827	0.0093527	0.00664377	19. Post-Contact
20. Pre-Contact	0.0254156	0.0137438	0.0198399	0.004267	0.012977	0.0194446	20. Pre-Contact	0.0118673	0.0248984	0.0348795	0.00480324	0.00991635	0.0216018	20. Pre-Contact	0.0106577	0.0103155	0.0159546	0.00902454	0.00858565	0.0152186	20. Pre-Contact	0.00924979	0.00888601	0.0080381	0.00807968	0.00966949	0.00566184	20. Pre-Contact	0.0102077	0.00629796	0.00943665	0.00670443	0.00557105	0.00920446	20. Pre-Contact	0.0105573	0.00811513	0.00869338	0.0102681	0.00789489	0.00867266	20. Pre-Contact	0.0111536	0.00911135	0.00958294	0.00739605	0.0088656	0.00721725	20. Pre-Contact
20. Contact	0.040788	0.0489676	0.129877	0.0298045	0.071589	0.244597	20. Contact	0.0289466	0.0777619	0.173737	0.00904769	0.0723043	0.292227	20. Contact	0.0148355	0.0133867	0.0788516	0.0134176	0.019621	0.0979247	20. Contact	0.00838989	0.0138943	0.0240401	0.0108279	0.0222824	0.0166798	20. Contact	0.0133977	0.0107759	0.0162466	0.0107557	0.0164505	0.0408641	20. Contact	0.00720261	0.0183381	0.0206309	0.0223535	0.0239065	0.0353845	20. Contact	0.0173412	0.0202499	0.0161387	0.0102002	0.00924875	0.0329314	20. Contact
20. Post-Contact	0.0203902	0.0105388	0.0295153	0.00703499	0.00791832	0.0368941	20. Post-Contact	0.00885449	0.0108324	0.0216497	0.00863097	0.00955553	0.0308259	20. Post-Contact	0.0146619	0.00998513	0.00954714	0.00653886	0.0112759	0.0151901	20. Post-Contact	0.00987546	0.00815962	0.00632919	0.00861407	0.0113265	0.00964602	20. Post-Contact	0.00829654	0.00751199	0.00678514	0.00443745	0.00501697	0.00747729	20. Post-Contact	0.00764442	0.00886977	0.00681525	0.00889343	0.00813681	0.00736111	20. Post-Contact	0.00942967	0.0089789	0.00791644	0.0098892	0.0117045	0.0084514	20. Post-Contact
21. Pre-Contact	0.0264258	0.0146676	0.0206768	0.00607583	0.00921171	0.0211425	21. Pre-Contact	0.0121733	0.0247012	0.0352877	0.00382759	0.0122895	0.0218666	21. Pre-Contact	0.00894302	0.01	0.0133729	0.0113502	0.00728915	0.0158576	21. Pre-Contact	0.00909491	0.00901509	0.00822884	0.0100014	0.0107308	0.0106634	21. Pre-Contact	0.00704257	0.00722336	0.0073853	0.00499808	0.00550175	0.0096812	21. Pre-Contact	0.00835744	0.0130285	0.007742	0.00864658	0.00887726	0.00938992	21. Pre-Contact	0.00922652	0.00833687	0.0101538	0.00674553	0.0113413	0.00950664	21. Pre-Contact
21. Contact	0.039412	0.0579195	0.134103	0.0327535	0.0693562	0.251543	21. Contact	0.0414442	0.0789737	0.171605	0.0160566	0.0795656	0.290909	21. Contact	0.0165092	0.0283598	0.0684042	0.0228094	0.024831	0.0819766	21. Contact	0.0132519	0.0194276	0.0230036	0.0222399	0.0112514	0.0164274	21. Contact	0.00421036	0.0268609	0.0174056	0.00768694	0.0180153	0.0425958	21. Contact	0.00414557	0.0195429	0.0126369	0.0211061	0.0305705	0.0371873	21. Contact	0.00872599	0.0176093	0.023391	0.02161	0.0167011	0.0308573	21. Contact
21. Post-Contact	0.0200007	0.0108033	0.0283994	0.0044426	0.00876684	0.0369222	21. Post-Contact	0.0127926	0.00836401	0.0214924	0.00748073	0.00876288	0.0300135	21. Post-Contact	0.00731675	0.00681315	0.00948873	0.0116691	0.00887898	0.0111697	21. Post-Contact	0.0079174	0.00909852	0.00771002	0.00923132	0.011237	0.01191	21. Post-Contact	0.00765572	0.0101605	0.0100425	0.00772108	0.00711451	0.00605791	21. Post-Contact	0.0105112	0.00913315	0.00531	0.00868915	0.00702256	0.00828877	21. Post-Contact	0.00721381	0.0113182	0.00838696	0.00911681	0.00736204	0.00846921	21. Post-Contact
22. Pre-Contact	0.0264093	0.0139037	0.0209722	0.00493024	0.00933797	0.0208436	22. Pre-Contact	0.0130392	0.0242954	0.0365874	0.00340727	0.010965	0.0217042	22. Pre-Contact	0.00938673	0.010315	0.0092732	0.00855718	0.0084427	0.0125495	22. Pre-Contact	0.00816641	0.00996212	0.00980206	0.00911112	0.0088025	0.00860889	22. Pre-Contact	0.00415828	0.00630836	0.00974916	0.00501811	0.00932294	0.00956152	22. Pre-Contact	0.0103791	0.00961809	0.00928432	0.0108613	0.00745425	0.0107231	22. Pre-Contact	0.00919053	0.00884781	0.00876527	0.00737678	0.00959881	0.0117507	22. Pre-Contact
22. Contact	0.0364058	0.0577511	0.140388	0.0323838	0.069997	0.2482	22. Contact	0.0471638	0.0785178	0.170376	0.0139447	0.081816	0.292068	22. Contact	0.0124326	0.0281522	0.0655369	0.0250725	0.034427	0.081995	22. Contact	0.00966854	0.0109774	0.0333352	0.013231	0.016285	0.0197681	22. Contact	0.00686803	0.0148623	0.0198109	0.00882375	0.0168069	0.0428105	22. Contact	0.0130728	0.0239507	0.0182067	0.0288944	0.0214535	0.0280358	22. Contact	0.00552481	0.0146752	0.0158878	0.0110822	0.010266	0.0394667	22. Contact
22. Post-Contact	0.0210845	0.012563	0.0316876	0.00562221	0.00988619	0.0374183	22. Post-Contact	0.0128456	0.00924156	0.0217014	0.0077092	0.00803686	0.0315786	22. Post-Contact	0.0144211	0.0121904	0.0125105	0.0108988	0.0104237	0.0122374	22. Post-Contact	0.00895106	0.00782352	0.00840857	0.0100767	0.00893175	0.0106275	22. Post-Contact	0.00928129	0.0106161	0.00777823	0.00611196	0.00506989	0.00549277	22. Post-Contact	0.00872131	0.00643847	0.00924995	0.00670464	0.011133	0.0107543	22. Post-Contact	0.00969477	0.00718169	0.00764596	0.00991949	0.00880925	0.0105746	22. Post-Contact
23. Pre-Contact	0.0240326	0.0151534	0.0218587	0.00607586	0.0126976	0.020178	23. Pre-Contact	0.012322	0.0252698	0.034401	0.0047622	0.0114509	0.0214259	23. Pre-Contact	0.0102856	0.0125834	0.0133221	0.00940369	0.0143969	0.0168953	23. Pre-Contact	0.00864618	0.0102695	0.00777128	0.00831809	0.00849636	0.0102613	23. Pre-Contact	0.00694531	0.00724636	0.00862683	0.00663737	0.00621252	0.00952302	23. Pre-Contact	0.00866709	0.00914396	0.0128179	0.0109938	0.010675	0.0086056	23. Pre-Contact	0.00861898	0.00832234	0.00758915	0.00934575	0.00868472	0.0111369	23. Pre-Contact
23. Contact	0.0392492	0.0596362	0.13918	0.0328787	0.0668009	0.246579	23. Contact	0.0392495	0.0715613	0.16607	0.0121998	0.0797639	0.289575	23. Contact	0.0170887	0.0264534	0.0741356	0.017874	0.0238605	0.0999073	23. Contact	0.0119395	0.0148315	0.0249446	0.0157312	0.0141857	0.0158947	23. Contact	0.00904182	0.0119056	0.0141479	0.0110163	0.0181591	0.0423369	23. Contact	0.00879085	0.0129325	0.00965501	0.0300065	0.0279188	0.0373803	23. Contact	0.010891	0.0283018	0.0164648	0.0111983	0.00999112	0.0249352	23. Contact
23. Post-Contact	0.021465	0.0123602	0.0294703	0.00590466	0.0065496	0.0358474	23. Post-Contact	0.0121269	0.00902608	0.0227144	0.00817687	0.00853375	0.0291736	23. Post-Contact	0.0121879	0.0104067	0.0114718	0.00852912	0.00874966	0.0162375	23. Post-Contact	0.00854251	0.00802546	0.00891273	0.00984421	0.00715759	0.00732239	23. Post-Contact	0.00816085	0.00791372	0.00564727	0.00739189	0.00315967	0.00617204	23. Post-Contact	0.00887486	0.00688493	0.00830656	0.00875061	0.00766608	0.00764421	23. Post-Contact	0.0118719	0.00863509	0.00806225	0.00828477	0.0109104	0.00822743	23. Post-Contact
24. Pre-Contact	0.024383	0.0155733	0.0214221	0.00415217	0.0102661	0.0198379	24. Pre-Contact	0.0113032	0.0262572	0.0343004	0.00713487	0.0114775	0.0224061	24. Pre-Contact	0.00865727	0.00757864	0.0110064	0.00765219	0.00963826	0.0122428	24. Pre-Contact	0.00836697	0.00567562	0.00822348	0.00825813	0.011627	0.00967067	24. Pre-Contact	0.0069696	0.0074482	0.0108163	0.0063903	0.00510295	0.010766	24. Pre-Contact	0.00959827	0.00802731	0.00823886	0.011077	0.00971766	0.0105905	24. Pre-Contact	0.00714694	0.0117173	0.0106607	0.00980444	0.00859874	0.015043	24. Pre-Contact
24. Contact	0.0370693	0.0640346	0.13826	0.0266524	0.066409	0.247201	24. Contact	0.0313385	0.0756466	0.171058	0.0196729	0.0794618	0.293122	24. Contact	0.0153828	0.0173889	0.069903	0.0175866	0.0252621	0.0651785	24. Contact	0.0102262	0.0162753	0.0307193	0.0131683	0.0190725	0.020355	24. Contact	0.00623707	0.013663	0.0173183	0.0101003	0.0206359	0.0431472	24. Contact	0.00872375	0.0160506	0.0114565	0.0327751	0.0246146	0.0392577	24. Contact	0.0106402	0.0198102	0.0112788	0.0195229	0.0124688	0.0326048	24. Contact
24. Post-Contact	0.022439	0.00982923	0.0284539	0.00600042	0.00859887	0.0361154	24. Post-Contact	0.0106113	0.00794059	0.0226838	0.0119278	0.0105099	0.0311577	24. Post-Contact	0.0104258	0.0128842	0.00896432	0.0119116	0.00820418	0.0121261	24. Post-Contact	0.0105603	0.0068264	0.00985713	0.00825464	0.00896541	0.00809865	24. Post-Contact	0.00902868	0.00848659	0.00945524	0.00596798	0.00559458	0.00609567	24. Post-Contact	0.00973542	0.0103801	0.00871381	0.0109362	0.00842045	0.00733975	24. Post-Contact	0.00923197	0.00725705	0.00801605	0.00833823	0.00781814	0.00948242	24. Post-Contact
25. Pre-Contact	0.0230417	0.013644	0.0201736	0.00541717	0.0130634	0.0209959	25. Pre-Contact	0.0120655	0.0248727	0.0340712	0.00523263	0.0106354	0.0215059	25. Pre-Contact	0.00864555	0.0130399	0.0111937	0.0102909	0.0110041	0.0129086	25. Pre-Contact	0.00835545	0.00657821	0.00774397	0.00861764	0.00973992	0.00845868	25. Pre-Contact	0.00462781	0.00734499	0.00853207	0.00627334	0.00682903	0.00869825	25. Pre-Contact	0.00699417	0.00941538	0.0124796	0.0145267	0.0103994	0.00859503	25. Pre-Contact	0.00711673	0.0087601	0.00809162	0.0083868	0.00903234	0.00814367	25. Pre-Contact
25. Contact	0.0387539	0.0524062	0.136777	0.0309435	0.0686078	0.247012	25. Contact	0.0418582	0.0842189	0.172426	0.0102264	0.0736069	0.296429	25. Contact	0.0163466	0.0211234	0.0578915	0.0151003	0.0249022	0.0911474	25. Contact	0.0146207	0.0127234	0.0364451	0.0133695	0.00835433	0.0216745	25. Contact	0.00790746	0.0165926	0.0125633	0.00916719	0.0172962	0.0431868	25. Contact	0.0137105	0.0202005	0.0136763	0.0220007	0.0128523	0.0413686	25. Contact	0.00485479	0.0312629	0.0189889	0.0198512	0.0137274	0.027912	25. Contact
25. Post-Contact	0.0245025	0.0119273	0.0302925	0.00507082	0.00824984	0.035812	25. Post-Contact	0.0146484	0.0106631	0.0216194	0.00613758	0.0090169	0.0305928	25. Post-Contact	0.0101571	0.00740832	0.0089796	0.00612369	0.0109125	0.0134828	25. Post-Contact	0.00765879	0.00797972	0.0109301	0.00962257	0.00699557	0.00851797	25. Post-Contact	0.0100377	0.00914647	0.00905939	0.00671489	0.00662042	0.00846099	25. Post-Contact	0.00788783	0.0110476	0.0122898	0.0109689	0.00478282	0.00836101	25. Post-Contact	0.00969206	0.00580778	0.00909718	0.00994136	0.00809209	0.00865378	25. Post-Contact
26. Pre-Contact	0.0280576	0.0158329	0.0210986	0.00647636	0.0119692	0.0197641	26. Pre-Contact	0.0136075	0.0253625	0.0355056	0.00368447	0.0111127	0.0220503	26. Pre-Contact	0.0091245	0.00958227	0.0107466	0.0107994	0.00968053	0.0124521	26. Pre-Contact	0.00901573	0.00659146	0.00976689	0.00805024	0.00971408	0.00924152	26. Pre-Contact	0.00730541	0.0106404	0.00847106	0.00483525	0.00633733	0.00878873	26. Pre-Contact	0.00854456	0.0104113	0.0123679	0.0101543	0.0107426	0.00905843	26. Pre-Contact	0.0111544	0.00573233	0.00985784	0.00655495	0.0103644	0.00852163	26. Pre-Contact
26. Contact	0.0427462	0.062345	0.13001	0.0334744	0.0684617	0.243733	26. Contact	0.0269765	0.0706685	0.178096	0.0129136	0.0769919	0.294501	26. Contact	0.021014	0.0219226	0.064521	0.0281272	0.0310838	0.0811997	26. Contact	0.0137277	0.00925767	0.0287628	0.0161099	0.00701984	0.0246472	26. Contact	0.0143034	0.0152546	0.0200045	0.00525982	0.0195574	0.0459808	26. Contact	0.0113209	0.0109531	0.0103932	0.0313028	0.0182161	0.0403876	26. Contact	0.00948355	0.0139748	0.0138958	0.0210376	0.0118877	0.0370872	26. Contact
26. Post-Contact	0.0223935	0.0112534	0.0283233	0.00570278	0.00793186	0.0357884	26. Post-Contact	0.00796054	0.00845597	0.0227415	0.00852355	0.00909936	0.0313859	26. Post-Contact	0.0107921	0.0103604	0.00928335	0.00939991	0.00705001	0.0123269	26. Post-Contact	0.00973793	0.00811937	0.00865904	0.00955573	0.00984581	0.00758907	26. Post-Contact	0.00978043	0.0125083	0.00605219	0.00726777	0.00686251	0.00531247	26. Post-Contact	0.00720427	0.00637253	0.00764115	0.00792521	0.00900012	0.00986502	26. Post-Contact	0.00843077	0.00772208	0.00913436	0.00870706	0.0076869	0.0103321	26. Post-Contact
27. Pre-Contact	0.025969	0.0148118	0.0209319	0.00488341	0.0100149	0.0193453	27. Pre-Contact	0.0113451	0.0250267	0.0350832	0.00460126	0.0119012	0.0225827	27. Pre-Contact	0.0123344	0.0098042	0.0141359	0.0136925	0.00896876	0.0145034	27. Pre-Contact	0.00888202	0.00742402	0.00848113	0.00914222	0.0113706	0.00631399	27. Pre-Contact	0.00835277	0.0105388	0.00771856	0.00679581	0.00692777	0.00900532	27. Pre-Contact	0.0101655	0.00768055	0.0111492	0.00798868	0.00991194	0.0107671	27. Pre-Contact	0.0104829	0.00694074	0.00848572	0.00909359	0.0086853	0.00662207	27. Pre-Contact
27. Contact	0.0431264	0.054331	0.134791	0.0341078	0.0687962	0.247868	27. Contact	0.0339155	0.082324	0.176134	0.0135471	0.0781374	0.296475	27. Contact	0.0130926	0.0194059	0.0866742	0.0290751	0.0313396	0.093878	27. Contact	0.017377	0.01206	0.0306678	0.0147315	0.00858856	0.014811	27. Contact	0.00512276	0.01504	0.0194012	0.00671556	0.0160521	0.0446799	27. Contact	0.00931858	0.011934	0.0158621	0.0288246	0.0166973	0.0516386	27. Contact	0.019224	0.00948437	0.0137503	0.0207075	0.0156302	0.0320882	27. Contact
27. Post-Contact	0.0202022	0.00934009	0.0289128	0.00534609	0.00862722	0.0374251	27. Post-Contact	0.0104019	0.0111694	0.0213851	0.00847649	0.00831191	0.0304324	27. Post-Contact	0.0107533	0.00654414	0.0104633	0.00983596	0.00949968	0.0114668	27. Post-Contact	0.00706156	0.00524973	0.00652755	0.00939181	0.00600095	0.00972935	27. Post-Contact	0.0109646	0.0089463	0.00733376	0.00686853	0.00648044	0.00651366	27. Post-Contact	0.00869201	0.0082673	0.0068	0.00968186	0.0106265	0.00906646	27. Post-Contact	0.0129812	0.00936133	0.00926954	0.00795241	0.00879519	0.00673344	27. Post-Contact
28. Pre-Contact	0.025707	0.0126497	0.0220893	0.00516705	0.0111317	0.0191432	28. Pre-Contact	0.0127023	0.0268547	0.0349828	0.0041915	0.0124085	0.0220553	28. Pre-Contact	0.0100409	0.0125448	0.0106953	0.00819018	0.00946392	0.0144646	28. Pre-Contact	0.0088115	0.00940386	0.00704817	0.00973628	0.0112641	0.00744044	28. Pre-Contact	0.00706863	0.00601402	0.00933201	0.00662039	0.00500735	0.00986845	28. Pre-Contact	0.00951661	0.00902844	0.00850284	0.00660769	0.00694583	0.0102699	28. Pre-Contact	0.00918379	0.00949552	0.00959625	0.00768968	0.00869006	0.00888657	28. Pre-Contact
28. Contact	0.0377745	0.0548262	0.138659	0.0297387	0.0647057	0.242593	28. Contact	0.0414901	0.0790228	0.175737	0.0135563	0.0749158	0.295338	28. Contact	0.00768625	0.00892183	0.0648056	0.0260917	0.0225801	0.0865346	28. Contact	0.00873238	0.0141546	0.031372	0.0105933	0.0123032	0.0167482	28. Contact	0.00540647	0.014237	0.0132996	0.00801154	0.0125631	0.0379859	28. Contact	0.0134131	0.013943	0.00992281	0.03721	0.0234143	0.0381082	28. Contact	0.0208401	0.0133683	0.00784975	0.0186469	0.00922429	0.0357335	28. Contact
28. Post-Contact	0.0208557	0.0133311	0.0293347	0.00509268	0.00657657	0.0357405	28. Post-Contact	0.0139911	0.00752175	0.0233397	0.00748714	0.00860192	0.0313667	28. Post-Contact	0.0104463	0.0106047	0.00933833	0.0107729	0.00987577	0.0134259	28. Post-Contact	0.00582573	0.0116185	0.00668546	0.00860628	0.00677192	0.00782293	28. Post-Contact	0.0103728	0.00893221	0.0100036	0.00630871	0.00740724	0.00535127	28. Post-Contact	0.00727028	0.00780104	0.0079721	0.00897818	0.00772663	0.0116833	28. Post-Contact	0.0124654	0.00917934	0.00947761	0.00903532	0.00821191	0.00865253	28. Post-Contact
29. Pre-Contact	0.0262799	0.0156361	0.0211602	0.00581204	0.0130958	0.0215142	29. Pre-Contact	0.013737	0.0249126	0.0361113	0.00558922	0.0100707	0.0229516	29. Pre-Contact	0.00871077	0.0111127	0.0127222	0.0108015	0.00838082	0.0144659	29. Pre-Contact	0.00663986	0.0101659	0.00798878	0.0061522	0.0124032	0.0119721	29. Pre-Contact	0.00802195	0.00465901	0.00644069	0.00653273	0.00644617	0.00824898	29. Pre-Contact	0.0075596	0.00951445	0.0100521	0.00789278	0.0117728	0.00985649	29. Pre-Contact	0.00832914	0.00786849	0.00961483	0.00842842	0.0104409	0.0103368	29. Pre-Contact
29. Contact	0.0387416	0.0585688	0.138848	0.0353308	0.0673126	0.253585	29. Contact	0.0348919	0.0778299	0.174116	0.0127163	0.0788899	0.30194	29. Contact	0.0149073	0.0137403	0.0823254	0.0231658	0.0227531	0.0844386	29. Contact	0.0120716	0.0187094	0.0296984	0.0125353	0.0106639	0.0198124	29. Contact	0.00479357	0.0149616	0.0239789	0.0103209	0.022244	0.0408114	29. Contact	0.00826422	0.0180777	0.00812258	0.0204151	0.02519	0.0344426	29. Contact	0.0113186	0.015546	0.0141735	0.0137472	0.0208024	0.0259737	29. Contact
29. Post-Contact	0.0229597	0.0109311	0.030012	0.00538104	0.0091111	0.038534	29. Post-Contact	0.00818053	0.0102922	0.0228732	0.00768316	0.00936386	0.0311502	29. Post-Contact	0.0102635	0.0100879	0.0118414	0.00985279	0.00928314	0.0118023	29. Post-Contact	0.00640313	0.0102991	0.00685028	0.00858165	0.0115794	0.00796419	29. Post-Contact	0.009832	0.00697629	0.0093811	0.00690886	0.00777384	0.00624194	29. Post-Contact	0.0136549	0.0085547	0.00676114	0.00834806	0.00880545	0.00944695	29. Post-Contact	0.00612506	0.00817041	0.00475493	0.0075757	0.00926102	0.00753665	29. Post-Contact
[truncated: 55 more columns]

## Sheet: 100_300
Figure 4 and Anova Analysis Data
Results of ANOVA analysis for each unit, 1 indicates p<0.05, 0 indicates p>=0.05
Unit	Condition Significance	Speed Significance	Direction Significance
1	TRUE	1	1
2	TRUE	1	1
3	TRUE	1	1
4	TRUE	1	0
5	TRUE	1	1
6	TRUE	0	1
7	TRUE	0	1
8	TRUE	1	1
9	TRUE	1	1
10	TRUE	1	1
11	TRUE	1	1
12	TRUE	0	1
13	TRUE	1	0
14	TRUE	1	1
15	TRUE	1	1
Average Power in LFPs
Unit 1							Unit 2							Unit 3							Unit 4							Unit 5							Unit 6							Unit 7							Unit 8
Trial	CR 90	CR 180	CR 360	RC 90	RC 180	RC 360	Trial	CR 90	CR 180	CR 360	RC 90	RC 180	RC 360	Trial	CR 90	CR 180	CR 360	RC 90	RC 180	RC 360	Trial	CR 90	CR 180	CR 360	RC 90	RC 180	RC 360	Trial	CR 90	CR 180	CR 360	RC 90	RC 180	RC 360	Trial	CR 90	CR 180	CR 360	RC 90	RC 180	RC 360	Trial	CR 90	CR 180	CR 360	RC 90	RC 180	RC 360	Trial
1. Pre-Contact	0.0059176	0.00698288	0.00358866	0.00465694	0.0040452	0.00397756	1. Pre-Contact	0.00353444	0.00479463	0.00433787	0.00362082	0.00477081	0.00443996	1. Pre-Contact	0.00570815	0.00522297	0.00606509	0.00499834	0.00519766	0.0054985	1. Pre-Contact	0.00487014	0.00492352	0.00507868	0.00647392	0.00594395	0.00548828	1. Pre-Contact	0.00441183	0.00486215	0.00388803	0.00438378	0.00371004	0.00441353	1. Pre-Contact	0.0068165	0.0190392	0.00542933	0.0102948	0.00718705	0.0105272	1. Pre-Contact	0.00538052	0.00371172	0.00286609	0.00318456	0.00275756	0.00282284	1. Pre-Contact
1. Contact	0.00861764	0.0211532	0.0296385	0.00680375	0.0161113	0.0341063	1. Contact	0.0181686	0.0157811	0.0338435	0.0098236	0.0157415	0.0262917	1. Contact	0.0176159	0.0223367	0.0216242	0.0157122	0.016392	0.0253623	1. Contact	0.0108918	0.0136745	0.0110899	0.00953788	0.0161175	0.00783484	1. Contact	0.00926173	0.0162292	0.0145406	0.0111691	0.0110111	0.010569	1. Contact	0.0125373	0.0172475	0.0107429	0.0125564	0.0137361	0.0135468	1. Contact	0.00822846	0.0154376	0.0180347	0.0144564	0.0148288	0.0120749	1. Contact
1. Post-Contact	0.00408315	0.00518905	0.00787873	0.00516485	0.00547032	0.00542636	1. Post-Contact	0.00304427	0.00274483	0.00419122	0.00370381	0.00393291	0.00269148	1. Post-Contact	0.00648155	0.00686293	0.0065977	0.00588262	0.00505136	0.00608293	1. Post-Contact	0.00439421	0.00512039	0.00495262	0.00563357	0.00649866	0.00508774	1. Post-Contact	0.00714481	0.00708429	0.0066153	0.00541823	0.00434069	0.00477683	1. Post-Contact	0.00554791	0.00611277	0.005266	0.00697991	0.00809822	0.00707838	1. Post-Contact	0.00473852	0.00358121	0.00325875	0.00328187	0.00279121	0.0029253	1. Post-Contact
2. Pre-Contact	0.00554116	0.00700195	0.00675102	0.00788933	0.0039372	0.00558806	2. Pre-Contact	0.00530218	0.00387089	0.00389208	0.00325696	0.0034203	0.00236687	2. Pre-Contact	0.00497236	0.00592183	0.00497824	0.00476252	0.0051716	0.0054455	2. Pre-Contact	0.00598392	0.00495245	0.00469585	0.00612553	0.00593593	0.00480731	2. Pre-Contact	0.00510086	0.00380795	0.00402694	0.00423296	0.00374766	0.00384579	2. Pre-Contact	0.00624796	0.00806951	0.00627295	0.00780393	0.00639828	0.0099101	2. Pre-Contact	0.00419155	0.00316664	0.00326942	0.00436229	0.00302878	0.00292294	2. Pre-Contact
2. Contact	0.00994248	0.0205254	0.0332573	0.00887794	0.0152332	0.033794	2. Contact	0.0164789	0.0139831	0.0343301	0.012527	0.0149202	0.0249261	2. Contact	0.0136419	0.0237931	0.0170461	0.0113197	0.0202528	0.0210012	2. Contact	0.011388	0.0132919	0.0117525	0.0103711	0.0137292	0.00827804	2. Contact	0.00967359	0.0189995	0.0117099	0.0112804	0.0142793	0.00878276	2. Contact	0.00963764	0.0144561	0.00748329	0.00998317	0.00753701	0.0186994	2. Contact	0.0103134	0.0176281	0.0192106	0.0158217	0.0124897	0.0128897	2. Contact
2. Post-Contact	0.00415515	0.00519936	0.00715878	0.00360329	0.00387458	0.00531402	2. Post-Contact	0.00233742	0.00336289	0.00443128	0.0029572	0.00273516	0.00380466	2. Post-Contact	0.00569444	0.00675245	0.00599706	0.00618369	0.00518529	0.00590919	2. Post-Contact	0.00468092	0.0042777	0.00454284	0.00632334	0.00620731	0.00479944	2. Post-Contact	0.00675453	0.00888614	0.00664154	0.00600334	0.00489041	0.0052278	2. Post-Contact	0.00502026	0.00484621	0.00700626	0.00674863	0.00487978	0.00930377	2. Post-Contact	0.00408502	0.0035694	0.00300919	0.00328279	0.00329201	0.00285413	2. Post-Contact
3. Pre-Contact	0.00768361	0.00763185	0.00592406	0.00563582	0.00409493	0.0047936	3. Pre-Contact	0.00352072	0.0039183	0.00429723	0.00326139	0.00267205	0.00395699	3. Pre-Contact	0.00546969	0.00424327	0.00493187	0.00578227	0.00529438	0.00455475	3. Pre-Contact	0.00483262	0.00474672	0.00529306	0.00730213	0.00589582	0.00538563	3. Pre-Contact	0.00396729	0.00354019	0.00417171	0.00488467	0.00474622	0.00422256	3. Pre-Contact	0.00868043	0.00612615	0.00844201	0.0070129	0.00546217	0.010088	3. Pre-Contact	0.00425101	0.00395388	0.00298208	0.00258481	0.00287363	0.00272907	3. Pre-Contact
3. Contact	0.0101234	0.0210322	0.0341909	0.00890576	0.0186764	0.0413961	3. Contact	0.0166133	0.0119527	0.0345469	0.0134731	0.0105148	0.029616	3. Contact	0.0121988	0.0168067	0.012468	0.0127731	0.0192887	0.0164382	3. Contact	0.00885903	0.0113745	0.00990756	0.00850049	0.0138938	0.00845401	3. Contact	0.0156312	0.0203252	0.014169	0.0116218	0.0131017	0.00978872	3. Contact	0.0123125	0.0102937	0.0135506	0.00890675	0.00860771	0.0112358	3. Contact	0.0131657	0.0206974	0.0228644	0.0135159	0.00861839	0.0117556	3. Contact
3. Post-Contact	0.00638184	0.00498005	0.00813761	0.00469381	0.00481844	0.00487579	3. Post-Contact	0.00472696	0.00243662	0.00389206	0.00238968	0.00354014	0.00484752	3. Post-Contact	0.00594908	0.0072029	0.0055551	0.00603975	0.00607328	0.00635724	3. Post-Contact	0.00495073	0.00505854	0.00427386	0.00588467	0.00586486	0.00534393	3. Post-Contact	0.00646699	0.00731126	0.00714831	0.00598794	0.00437161	0.00547429	3. Post-Contact	0.00951139	0.00492063	0.0063252	0.00755518	0.00479241	0.00892002	3. Post-Contact	0.00391247	0.00408241	0.00313033	0.00405048	0.00276426	0.00287265	3. Post-Contact
4. Pre-Contact	0.00539248	0.0077388	0.00482775	0.00441249	0.00579642	0.00399513	4. Pre-Contact	0.00392199	0.00361204	0.00501806	0.00315578	0.00270243	0.0025649	4. Pre-Contact	0.00539056	0.00448135	0.00630407	0.00816777	0.00580138	0.0051561	4. Pre-Contact	0.00416489	0.00500621	0.00488455	0.00699265	0.00614669	0.00508987	4. Pre-Contact	0.00330234	0.00454904	0.00370592	0.00432498	0.0034763	0.00412906	4. Pre-Contact	0.0136261	0.00853457	0.00561288	0.00796625	0.00668614	0.0125659	4. Pre-Contact	0.00418486	0.00320472	0.00290957	0.00336717	0.00310876	0.00270959	4. Pre-Contact
4. Contact	0.010988	0.0226571	0.0316701	0.00622892	0.0175718	0.0360866	4. Contact	0.0151629	0.0148732	0.0352397	0.010995	0.0120998	0.0234371	4. Contact	0.0153737	0.0202624	0.012885	0.0113772	0.0172597	0.0173148	4. Contact	0.00939298	0.0130677	0.0076382	0.00972016	0.00945347	0.00930348	4. Contact	0.0139027	0.018237	0.0151928	0.0118219	0.0120756	0.00839654	4. Contact	0.0158098	0.0163146	0.00829665	0.00783133	0.00939008	0.018734	4. Contact	0.0101548	0.0179642	0.0210816	0.014838	0.0129361	0.0118292	4. Contact
4. Post-Contact	0.00438684	0.00478459	0.00708029	0.00493656	0.0050566	0.00373811	4. Post-Contact	0.00379736	0.00227305	0.00451124	0.00387853	0.00270224	0.00317703	4. Post-Contact	0.0063203	0.00688983	0.006165	0.00603234	0.00568577	0.00586216	4. Post-Contact	0.00414189	0.00503596	0.00418771	0.00625726	0.00658573	0.00543879	4. Post-Contact	0.00694844	0.00764199	0.00602087	0.00602648	0.00536321	0.00540857	4. Post-Contact	0.0114668	0.00593785	0.00644052	0.00697077	0.00636721	0.0141103	4. Post-Contact	0.00450387	0.00310579	0.00323102	0.00356261	0.00286797	0.0031646	4. Post-Contact
5. Pre-Contact	0.00524033	0.00610141	0.00571143	0.00413436	0.00485867	0.00350468	5. Pre-Contact	0.0034177	0.00366745	0.00407747	0.00291802	0.00234789	0.00304556	5. Pre-Contact	0.00491695	0.00500275	0.00532933	0.00517828	0.00527953	0.00470897	5. Pre-Contact	0.0049415	0.0051339	0.00493053	0.00606515	0.00660595	0.00535908	5. Pre-Contact	0.00436637	0.005321	0.00377475	0.00401866	0.00415212	0.0051725	5. Pre-Contact	0.0083525	0.00622776	0.00563999	0.00725305	0.00667161	0.0127091	5. Pre-Contact	0.00414805	0.00370747	0.00290941	0.00276644	0.00288354	0.00276653	5. Pre-Contact
5. Contact	0.0107539	0.0196183	0.0302322	0.00829422	0.016102	0.0368378	5. Contact	0.017928	0.0160295	0.0328725	0.00927027	0.0114094	0.0260371	5. Contact	0.0137397	0.0171469	0.0149874	0.0133744	0.0194293	0.0188467	5. Contact	0.00998383	0.014114	0.0147524	0.00918121	0.0146998	0.00890627	5. Contact	0.0148255	0.0186683	0.013743	0.012395	0.0135309	0.010544	5. Contact	0.00977283	0.0128125	0.0100439	0.0081279	0.00867763	0.0155224	5. Contact	0.00669596	0.0199274	0.0173443	0.0149303	0.0120349	0.0105451	5. Contact
5. Post-Contact	0.00482887	0.00687038	0.00692099	0.00477619	0.00468539	0.00778931	5. Post-Contact	0.00255221	0.00333591	0.00482862	0.00347689	0.00293488	0.00446608	5. Post-Contact	0.00641742	0.00629715	0.00469446	0.00597963	0.00556459	0.00629257	5. Post-Contact	0.00555087	0.00419002	0.00453201	0.00594293	0.00743574	0.00489267	5. Post-Contact	0.00773893	0.00783154	0.00625709	0.00578125	0.00492224	0.00425174	5. Post-Contact	0.00567608	0.00453827	0.00513417	0.00732776	0.00664921	0.0084359	5. Post-Contact	0.00480985	0.0030221	0.00297171	0.00340895	0.00312399	0.00294329	5. Post-Contact
6. Pre-Contact	0.0074768	0.00842124	0.00422761	0.00485829	0.00488448	0.00316419	6. Pre-Contact	0.00420955	0.0037109	0.00458723	0.00343645	0.00297832	0.00328029	6. Pre-Contact	0.0063538	0.00647718	0.00503076	0.00586701	0.005442	0.00543881	6. Pre-Contact	0.00459501	0.00458137	0.0044897	0.00615499	0.00505919	0.00480513	6. Pre-Contact	0.00432225	0.00377851	0.00423627	0.00379413	0.0041832	0.00395538	6. Pre-Contact	0.00787419	0.00586781	0.00742032	0.00956919	0.00967752	0.00561081	6. Pre-Contact	0.0049657	0.00408343	0.00287391	0.00276701	0.00283109	0.00309573	6. Pre-Contact
6. Contact	0.0107478	0.0212825	0.0316057	0.00777737	0.0149137	0.0336509	6. Contact	0.0156399	0.0152665	0.032229	0.0113065	0.0130964	0.0238126	6. Contact	0.0162054	0.0159392	0.0117072	0.015789	0.0173578	0.0190059	6. Contact	0.0123104	0.0132663	0.00908628	0.00757541	0.0130574	0.00787247	6. Contact	0.0183567	0.0189668	0.0143602	0.013285	0.0114903	0.012782	6. Contact	0.018106	0.0129671	0.0100906	0.0103812	0.00931334	0.0113952	6. Contact	0.00975031	0.0162848	0.0154226	0.0114528	0.010003	0.0137414	6. Contact
6. Post-Contact	0.00409603	0.00452994	0.00704691	0.00358955	0.00626674	0.00568695	6. Post-Contact	0.00279113	0.00256879	0.00265597	0.00368336	0.00324963	0.00425499	6. Post-Contact	0.00687056	0.00676205	0.00518744	0.00616849	0.00539291	0.00605364	6. Post-Contact	0.00469579	0.00452589	0.00375522	0.00567446	0.00671538	0.00512459	6. Post-Contact	0.00718552	0.00839595	0.00588647	0.00551221	0.00421605	0.00561921	6. Post-Contact	0.00622643	0.00524749	0.00491575	0.00734744	0.00984718	0.00526871	6. Post-Contact	0.00531999	0.00319648	0.00260107	0.00377893	0.00348622	0.00310613	6. Post-Contact
7. Pre-Contact	0.00755655	0.00772846	0.00403471	0.00390281	0.00428185	0.00419384	7. Pre-Contact	0.00376279	0.00387032	0.00461461	0.00304681	0.00251966	0.00330093	7. Pre-Contact	0.00581458	0.00626528	0.00500859	0.00508901	0.00606148	0.00521208	7. Pre-Contact	0.0045325	0.00549519	0.00485578	0.00608622	0.00567367	0.00517119	7. Pre-Contact	0.00437321	0.00357501	0.00362688	0.00488068	0.00373709	0.0039275	7. Pre-Contact	0.00850187	0.00509489	0.00777568	0.00755742	0.00590278	0.00562595	7. Pre-Contact	0.00485554	0.00330991	0.00271255	0.00319576	0.00341306	0.00287243	7. Pre-Contact
7. Contact	0.0118118	0.0215915	0.0308807	0.00640723	0.0186055	0.0433542	7. Contact	0.0147573	0.0150324	0.0348013	0.0101171	0.0113672	0.0272691	7. Contact	0.0126678	0.0178484	0.00838172	0.0160779	0.0206518	0.0167869	7. Contact	0.0111801	0.0141457	0.00942489	0.0106348	0.0101322	0.0094474	7. Contact	0.013047	0.018131	0.0146396	0.0121603	0.013585	0.012779	7. Contact	0.0135354	0.0117662	0.0162402	0.0100809	0.0124871	0.0111052	7. Contact	0.0108752	0.0222208	0.0187248	0.0141954	0.0131782	0.0106616	7. Contact
7. Post-Contact	0.0052484	0.00562553	0.00861079	0.00424161	0.00466564	0.00643859	7. Post-Contact	0.00250163	0.00180105	0.00363878	0.00414657	0.00332806	0.00337005	7. Post-Contact	0.00609246	0.00636515	0.00549095	0.0068818	0.00602838	0.00557212	7. Post-Contact	0.00469475	0.00494937	0.00430762	0.00509788	0.00598455	0.00474557	7. Post-Contact	0.00724494	0.00833476	0.0066404	0.00556341	0.00485517	0.00534763	7. Post-Contact	0.00530416	0.00516772	0.00774259	0.00479458	0.0050263	0.0058344	7. Post-Contact	0.00554299	0.00373802	0.00231683	0.00294025	0.00335555	0.00298301	7. Post-Contact
8. Pre-Contact	0.00534865	0.0077872	0.00583045	0.00648033	0.00387953	0.00615464	8. Pre-Contact	0.00311882	0.0040192	0.00489163	0.00310329	0.00285003	0.00262983	8. Pre-Contact	0.00523286	0.00500083	0.00642327	0.00510885	0.00581546	0.00471684	8. Pre-Contact	0.00516688	0.00720162	0.00479595	0.00599165	0.00552737	0.00517564	8. Pre-Contact	0.00486657	0.00526022	0.00390623	0.00442157	0.00414231	0.00331968	8. Pre-Contact	0.00652496	0.00764228	0.0243915	0.00523596	0.00514425	0.00541059	8. Pre-Contact	0.00456786	0.00383377	0.00270337	0.00289331	0.00255819	0.00270577	8. Pre-Contact
8. Contact	0.0105668	0.0232207	0.0316901	0.00900038	0.0140221	0.0382062	8. Contact	0.0147938	0.0162536	0.0344532	0.00892364	0.0132499	0.0288633	8. Contact	0.0171144	0.0142613	0.0121994	0.0132559	0.0177731	0.0277856	8. Contact	0.0104178	0.014184	0.0111055	0.0110677	0.0138715	0.00781482	8. Contact	0.012399	0.0165421	0.0170862	0.0124084	0.012516	0.0129165	8. Contact	0.00934795	0.0167578	0.034449	0.0080391	0.015148	0.00922455	8. Contact	0.00885953	0.0204052	0.019936	0.0173552	0.0100912	0.0108779	8. Contact
8. Post-Contact	0.00492394	0.00578861	0.00592266	0.0048471	0.00474561	0.00441666	8. Post-Contact	0.00277465	0.00225867	0.002991	0.00467133	0.00474686	0.00261503	8. Post-Contact	0.00712976	0.0066238	0.00535049	0.00687867	0.00495794	0.00647695	8. Post-Contact	0.00445332	0.00498373	0.00520792	0.00643846	0.00544331	0.00463957	8. Post-Contact	0.00693386	0.00793172	0.0058948	0.00554052	0.00498534	0.00414918	8. Post-Contact	0.00519479	0.0051287	0.016487	0.00609869	0.00488105	0.0060345	8. Post-Contact	0.00501103	0.00403269	0.00318124	0.00337773	0.00267266	0.00229937	8. Post-Contact
9. Pre-Contact	0.00573362	0.00754795	0.00440177	0.00362849	0.0046463	0.00438452	9. Pre-Contact	0.00314349	0.00375018	0.00443041	0.00499333	0.00419489	0.00294303	9. Pre-Contact	0.00630912	0.00503483	0.00527597	0.00585117	0.00539988	0.00631344	9. Pre-Contact	0.00528487	0.00434598	0.004887	0.00603412	0.00557563	0.00526048	9. Pre-Contact	0.00452482	0.00392018	0.00384397	0.00469435	0.00408128	0.00394304	9. Pre-Contact	0.0115865	0.0198426	0.026566	0.00866885	0.0100382	0.00542319	9. Pre-Contact	0.00609902	0.00495725	0.00293156	0.00352003	0.00300026	0.00238199	9. Pre-Contact
9. Contact	0.0109403	0.0218166	0.0340578	0.00720406	0.0151181	0.0388891	9. Contact	0.0163573	0.0144656	0.0357582	0.0122578	0.0151425	0.0263989	9. Contact	0.0136034	0.0143041	0.0164494	0.0147854	0.0247947	0.0234085	9. Contact	0.0104127	0.0143292	0.0136631	0.0111955	0.0129163	0.0105597	9. Contact	0.0124241	0.0183081	0.0152751	0.0105724	0.0123693	0.0127499	9. Contact	0.0115111	0.0256979	0.0263262	0.0161042	0.00900351	0.0152445	9. Contact	0.0131084	0.0230859	0.0192071	0.0138822	0.0113143	0.010893	9. Contact
9. Post-Contact	0.00521438	0.00524577	0.00658521	0.00347968	0.00445452	0.0043639	9. Post-Contact	0.00323295	0.00249168	0.00266946	0.00299783	0.0032355	0.00233294	9. Post-Contact	0.00616298	0.00567596	0.00528551	0.00606921	0.00564405	0.00576373	9. Post-Contact	0.00525491	0.00467614	0.00534632	0.00626272	0.00595366	0.0136385	9. Post-Contact	0.00871518	0.00859525	0.00589807	0.00463044	0.00478372	0.00470823	9. Post-Contact	0.00631371	0.00809062	0.0156348	0.0108835	0.005916	0.00635232	9. Post-Contact	0.00710796	0.00354214	0.00321921	0.00322712	0.00303129	0.00257956	9. Post-Contact
10. Pre-Contact	0.00634303	0.00846494	0.00553742	0.00382266	0.0039435	0.00284936	10. Pre-Contact	0.00539466	0.00395253	0.00416257	0.00313093	0.00274941	0.00264754	10. Pre-Contact	0.00681169	0.00558814	0.00523052	0.00614178	0.00461729	0.0050569	10. Pre-Contact	0.00469872	0.0048664	0.00478241	0.00605767	0.00548611	0.00456688	10. Pre-Contact	0.00481804	0.00400009	0.00443938	0.00454897	0.00510835	0.00452107	10. Pre-Contact	0.00466042	0.0457852	0.00946632	0.008786	0.0113149	0.00578775	10. Pre-Contact	0.00540013	0.00336233	0.00401339	0.00299997	0.00317931	0.00257999	10. Pre-Contact
10. Contact	0.0107164	0.0221682	0.0302569	0.00901565	0.0148176	0.0371708	10. Contact	0.0159198	0.0167682	0.0310128	0.010121	0.0162039	0.0256641	10. Contact	0.0174806	0.0155907	0.0126242	0.0136112	0.0217329	0.0210568	10. Contact	0.00811235	0.0166064	0.0111636	0.0107786	0.0129897	0.00910486	10. Contact	0.0116938	0.0167621	0.0166052	0.0109046	0.0104381	0.0122585	10. Contact	0.00885818	0.0412935	0.00717311	0.0105817	0.0139843	0.0134698	10. Contact	0.00909282	0.0219444	0.0168941	0.0126108	0.0120993	0.00966221	10. Contact
10. Post-Contact	0.00507673	0.00520162	0.00853301	0.00509485	0.00346945	0.00461652	10. Post-Contact	0.00260271	0.00410986	0.00339704	0.00340923	0.00319114	0.00213052	10. Post-Contact	0.00753832	0.00548323	0.00549539	0.00555002	0.00690253	0.00532932	10. Post-Contact	0.00412881	0.00417948	0.00461022	0.00551807	0.00527442	0.00466513	10. Post-Contact	0.00670346	0.00849481	0.00572255	0.00591207	0.00409338	0.00510923	10. Post-Contact	0.00414884	0.0102969	0.00587953	0.00539607	0.00873212	0.0059451	10. Post-Contact	0.00656308	0.00358421	0.00257505	0.00320936	0.00277224	0.00324078	10. Post-Contact
11. Pre-Contact	0.00616673	0.00853323	0.00497737	0.00533332	0.00431927	0.00324765	11. Pre-Contact	0.00332591	0.00304652	0.00518871	0.00321957	0.00269806	0.00375215	11. Pre-Contact	0.00694592	0.00554018	0.00530418	0.00602773	0.00556111	0.00520121	11. Pre-Contact	0.00475593	0.00514697	0.00423548	0.0061888	0.00606091	0.00447859	11. Pre-Contact	0.00441652	0.00399247	0.00395813	0.00461211	0.00398303	0.00411084	11. Pre-Contact	0.00541908	0.00661556	0.00649474	0.00636417	0.0105409	0.00563085	11. Pre-Contact	0.00423185	0.00359651	0.00328225	0.00292475	0.00327992	0.00289649	11. Pre-Contact
11. Contact	0.00888835	0.0222449	0.0368548	0.00748671	0.017845	0.0397871	11. Contact	0.0144038	0.0154631	0.0345825	0.0114714	0.0127646	0.0250276	11. Contact	0.0195393	0.0161373	0.0117589	0.0176481	0.0201588	0.0234428	11. Contact	0.0121955	0.0124544	0.0117956	0.00983488	0.0117366	0.00655292	11. Contact	0.00908091	0.0187662	0.0165821	0.0124237	0.0117958	0.00857426	11. Contact	0.0118033	0.0110298	0.00622906	0.00890018	0.0164194	0.0165494	11. Contact	0.00993417	0.0171148	0.0172609	0.0159702	0.0157751	0.0110366	11. Contact
11. Post-Contact	0.00577753	0.00572836	0.00678731	0.00355926	0.00366383	0.00609761	11. Post-Contact	0.00472617	0.00282197	0.00317102	0.0028826	0.00473709	0.00284197	11. Post-Contact	0.00681852	0.00610305	0.0050865	0.00555628	0.00711192	0.00579817	11. Post-Contact	0.00418928	0.00437235	0.00500927	0.00582764	0.00560465	0.00497087	11. Post-Contact	0.00685065	0.00974829	0.00544522	0.00533037	0.00448443	0.00545202	11. Post-Contact	0.0048028	0.00430125	0.00616995	0.00493099	0.00662207	0.00597696	11. Post-Contact	0.00500914	0.00355818	0.00302157	0.00361228	0.00309616	0.00289536	11. Post-Contact
12. Pre-Contact	0.00650915	0.00972611	0.00572298	0.00586084	0.00387494	0.00689246	12. Pre-Contact	0.0037559	0.00424277	0.00499784	0.00304913	0.00290536	0.00341022	12. Pre-Contact	0.0056113	0.00604347	0.00548403	0.00500965	0.00579934	0.00562973	12. Pre-Contact	0.00473021	0.00472619	0.00434035	0.00590831	0.00532512	0.0051824	12. Pre-Contact	0.00353667	0.00433463	0.00606225	0.00477204	0.00499276	0.00337406	12. Pre-Contact	0.0065891	0.00475891	0.00525503	0.00461613	0.00417751	0.00565677	12. Pre-Contact	0.00683555	0.00377692	0.00317808	0.0035051	0.00305345	0.0030842	12. Pre-Contact
12. Contact	0.0105471	0.0280385	0.0405289	0.0109934	0.0167646	0.0366121	12. Contact	0.0147683	0.0156949	0.0356845	0.0119856	0.0114767	0.0285283	12. Contact	0.0149464	0.0211658	0.0168766	0.0101942	0.0170467	0.0215851	12. Contact	0.00956305	0.0117735	0.0124033	0.0105165	0.012773	0.0104333	12. Contact	0.0121136	0.0173419	0.0151844	0.0121118	0.0113155	0.0133077	12. Contact	0.0116127	0.00935836	0.0119762	0.0100102	0.0125045	0.00825202	12. Contact	0.00748522	0.0200393	0.0186086	0.0157128	0.0112573	0.0170629	12. Contact
12. Post-Contact	0.00586869	0.00526401	0.00613324	0.00356686	0.00426873	0.0058309	12. Post-Contact	0.0029414	0.0022125	0.00231183	0.00370896	0.0039008	0.00298513	12. Post-Contact	0.00677354	0.00645307	0.00599925	0.00540342	0.00623745	0.00566337	12. Post-Contact	0.00445879	0.00489719	0.00395439	0.00641993	0.00557017	0.00582721	12. Post-Contact	0.00755998	0.00791863	0.00614944	0.0062596	0.00433691	0.00555998	12. Post-Contact	0.00441127	0.00417064	0.00574133	0.00586681	0.00497482	0.00531348	12. Post-Contact	0.00430707	0.00364706	0.00336567	0.00358428	0.00327472	0.00300897	12. Post-Contact
13. Pre-Contact	0.0058304	0.00828663	0.00530487	0.00567174	0.00368615	0.00576993	13. Pre-Contact	0.00293444	0.00448291	0.00432779	0.00475605	0.00261738	0.00437188	13. Pre-Contact	0.00591274	0.00566011	0.0046952	0.0055732	0.00512601	0.00463069	13. Pre-Contact	0.00505939	0.0046636	0.00492249	0.00601499	0.0058066	0.00470153	13. Pre-Contact	0.00383088	0.0041857	0.0041363	0.00534817	0.00443253	0.00405495	13. Pre-Contact	0.00790913	0.00601438	0.00627994	0.00528731	0.00559389	0.00730258	13. Pre-Contact	0.00492376	0.00389486	0.00323914	0.00258044	0.00298672	0.00278573	13. Pre-Contact
13. Contact	0.00969499	0.0250746	0.0347054	0.00773397	0.0193006	0.0331842	13. Contact	0.0181036	0.0105058	0.0328969	0.0116907	0.0140069	0.0242446	13. Contact	0.014807	0.0140357	0.0133203	0.0123182	0.0189723	0.0247844	13. Contact	0.00955298	0.0151645	0.0128484	0.0120967	0.0131455	0.00811838	13. Contact	0.0112017	0.0176254	0.0129262	0.0111911	0.0129879	0.0102386	13. Contact	0.0108093	0.013611	0.00866534	0.00847562	0.0112368	0.0141063	13. Contact	0.0105901	0.0198691	0.0203022	0.0167093	0.0101663	0.0145113	13. Contact
13. Post-Contact	0.00541232	0.00448872	0.0083647	0.00295707	0.00408363	0.0051068	13. Post-Contact	0.00316798	0.00287539	0.00212116	0.00391327	0.00284913	0.00247914	13. Post-Contact	0.00659244	0.00691442	0.00678962	0.00663607	0.00559113	0.00608931	13. Post-Contact	0.00468606	0.00431176	0.0051979	0.0063959	0.00635271	0.00457958	13. Post-Contact	0.00809771	0.00843207	0.00676309	0.00549256	0.00459555	0.00587989	13. Post-Contact	0.00612818	0.004293	0.00555386	0.00549865	0.00532137	0.00600336	13. Post-Contact	0.0047333	0.00347001	0.00277392	0.00319788	0.00305137	0.00320963	13. Post-Contact
14. Pre-Contact	0.00656106	0.00771213	0.00488196	0.00360272	0.00324252	0.00396279	14. Pre-Contact	0.00341715	0.00378716	0.00440878	0.00389764	0.00257898	0.00295174	14. Pre-Contact	0.00613153	0.00609952	0.00606223	0.00484096	0.00446482	0.00452789	14. Pre-Contact	0.00481527	0.00531125	0.00470929	0.00719371	0.00585588	0.00471738	14. Pre-Contact	0.00354078	0.00403735	0.00370389	0.00508881	0.00427122	0.00406781	14. Pre-Contact	0.0120834	0.00593477	0.00620228	0.00589167	0.00531795	0.00766774	14. Pre-Contact	0.004612	0.00412584	0.00331843	0.00312913	0.0029885	0.00287683	14. Pre-Contact
14. Contact	0.0102121	0.0230954	0.033692	0.00827182	0.0157991	0.040304	14. Contact	0.0153367	0.0182408	0.0348773	0.0129465	0.0130931	0.0250434	14. Contact	0.0154349	0.0138862	0.0112309	0.0143853	0.0211863	0.0215938	14. Contact	0.00952986	0.0128796	0.0110127	0.00719334	0.00900803	0.00703907	14. Contact	0.0137288	0.0182578	0.014012	0.0126434	0.0142964	0.0101529	14. Contact	0.0173722	0.0136736	0.00855161	0.0127533	0.010817	0.0105729	14. Contact	0.00882977	0.0180862	0.0180758	0.0140625	0.0121543	0.0155525	14. Contact
14. Post-Contact	0.00383724	0.00701807	0.00889544	0.00380018	0.00384641	0.00396298	14. Post-Contact	0.00261304	0.00306185	0.00250389	0.00484603	0.00269704	0.00266687	14. Post-Contact	0.00570886	0.00653659	0.00514529	0.00672133	0.0054528	0.00773573	14. Post-Contact	0.00515253	0.00532794	0.00449608	0.00607797	0.00646851	0.00463835	14. Post-Contact	0.00691225	0.00809282	0.0062063	0.0054562	0.00422849	0.00573452	14. Post-Contact	0.00591851	0.00483164	0.00555638	0.00541537	0.00600557	0.00730415	14. Post-Contact	0.00489468	0.00371377	0.00287444	0.0030055	0.00329279	0.00269687	14. Post-Contact
15. Pre-Contact	0.00572135	0.006899	0.00610327	0.00347453	0.00464392	0.00331584	15. Pre-Contact	0.00340119	0.00381	0.00431802	0.00442252	0.00306145	0.00294527	15. Pre-Contact	0.00560397	0.00527595	0.00519783	0.0051601	0.00574685	0.00514579	15. Pre-Contact	0.00467211	0.00540236	0.00444514	0.00656439	0.00524853	0.00473223	15. Pre-Contact	0.00483271	0.00341337	0.00429233	0.00464691	0.00454354	0.00436274	15. Pre-Contact	0.0062095	0.00908585	0.00609439	0.00545435	0.00808852	0.00609734	15. Pre-Contact	0.00533535	0.0041274	0.0032942	0.00362558	0.00288026	0.00256891	15. Pre-Contact
15. Contact	0.00919176	0.0222528	0.033981	0.00852766	0.0161409	0.0413421	15. Contact	0.0156431	0.0130479	0.037236	0.0125262	0.0111749	0.0242713	15. Contact	0.0197242	0.017043	0.0157523	0.0150354	0.0214184	0.020439	15. Contact	0.00966309	0.0129675	0.0103663	0.00965045	0.0100659	0.00840838	15. Contact	0.0130237	0.0179923	0.0149929	0.0102224	0.0117337	0.0127938	15. Contact	0.012605	0.0177674	0.00826948	0.00749443	0.0113969	0.00645902	15. Contact	0.0115403	0.0211003	0.0160324	0.0156832	0.0137219	0.0109402	15. Contact
15. Post-Contact	0.00516667	0.00432957	0.00626258	0.00332433	0.0041525	0.00437586	15. Post-Contact	0.00298914	0.00422756	0.00238058	0.0045176	0.00268978	0.00266652	15. Post-Contact	0.00711413	0.00583626	0.00487764	0.00646697	0.00604995	0.00595129	15. Post-Contact	0.00445634	0.00472755	0.00475369	0.0062191	0.00628329	0.00488779	15. Post-Contact	0.00715623	0.00889647	0.00682454	0.00554923	0.00431734	0.00501592	15. Post-Contact	0.00510315	0.00597475	0.00552161	0.0058124	0.00542279	0.00506458	15. Post-Contact	0.00573153	0.00260054	0.00336846	0.00379318	0.00296815	0.00306258	15. Post-Contact
16. Pre-Contact	0.00650388	0.00709851	0.00392636	0.00454607	0.00424518	0.00463309	16. Pre-Contact	0.00291458	0.00370163	0.00415036	0.00301653	0.00454916	0.00373633	16. Pre-Contact	0.00489718	0.00562631	0.00553232	0.00487828	0.00550012	0.00533188	16. Pre-Contact	0.0046358	0.00463811	0.00516221	0.00670826	0.00555857	0.00497156	16. Pre-Contact	0.00581674	0.00372764	0.00333084	0.00485027	0.0036984	0.00439504	16. Pre-Contact	0.00537441	0.00992441	0.00488284	0.00658108	0.00733274	0.00582947	16. Pre-Contact	0.0228583	0.00339055	0.00271384	0.0034133	0.00307162	0.00256684	16. Pre-Contact
16. Contact	0.00990295	0.0227042	0.0347489	0.00724704	0.0149047	0.0409205	16. Contact	0.0179855	0.0164735	0.0363837	0.0131682	0.0116347	0.0273257	16. Contact	0.016077	0.0201244	0.0108323	0.0175075	0.019909	0.0202012	16. Contact	0.0109795	0.0133157	0.00785198	0.0129643	0.0138321	0.00916343	16. Contact	0.0115057	0.0162079	0.0135304	0.011586	0.0102651	0.0089319	16. Contact	0.010044	0.0152152	0.0068406	0.0104952	0.0112022	0.0121273	16. Contact	0.00982159	0.0157314	0.0149707	0.0124693	0.011635	0.0119952	16. Contact
16. Post-Contact	0.00478649	0.00482143	0.00749444	0.00401107	0.00563955	0.00420172	16. Post-Contact	0.00255805	0.00298461	0.00232074	0.00297044	0.00258693	0.00329809	16. Post-Contact	0.00654405	0.00626959	0.00571003	0.00664109	0.00498485	0.00591997	16. Post-Contact	0.00508815	0.00495834	0.00465013	0.00675114	0.00516604	0.00488962	16. Post-Contact	0.00778245	0.00943154	0.00583197	0.00541235	0.00407001	0.00446058	16. Post-Contact	0.00454944	0.00663505	0.0050771	0.00609678	0.00726064	0.00669205	16. Post-Contact	0.00401381	0.00419139	0.00289889	0.00366564	0.00297786	0.0030573	16. Post-Contact
17. Pre-Contact	0.00634191	0.00929941	0.00477056	0.00579355	0.00341266	0.00377413	17. Pre-Contact	0.00405914	0.0036362	0.00494575	0.00284406	0.00270497	0.00270556	17. Pre-Contact	0.00593222	0.00476222	0.0065092	0.00507262	0.00477886	0.0045675	17. Pre-Contact	0.00529117	0.00489784	0.00541692	0.00620393	0.00495447	0.00473439	17. Pre-Contact	0.0054022	0.00619564	0.00352559	0.00437352	0.00417731	0.00460202	17. Pre-Contact	0.00700121	0.0129085	0.00676914	0.00650627	0.00600148	0.00652939	17. Pre-Contact	0.00443002	0.00395858	0.0034589	0.00276028	0.00289017	0.00289693	17. Pre-Contact
17. Contact	0.0111417	0.0231444	0.0373395	0.00848275	0.0169171	0.0371235	17. Contact	0.0160487	0.0135381	0.0338101	0.0131753	0.0111825	0.0250624	17. Contact	0.015214	0.015535	0.0111139	0.0153609	0.0175567	0.0208623	17. Contact	0.0108716	0.0137889	0.00887401	0.00891407	0.0139372	0.00631663	17. Contact	0.0131308	0.0196555	0.0171331	0.0107367	0.0125258	0.0135583	17. Contact	0.0131874	0.0143017	0.00657926	0.0111633	0.00757187	0.013299	17. Contact	0.00847573	0.0183153	0.0189893	0.0152347	0.0130584	0.0159851	17. Contact
17. Post-Contact	0.00632752	0.00454377	0.00766469	0.00373587	0.00395619	0.00520748	17. Post-Contact	0.00345293	0.00301851	0.0020989	0.00349294	0.00290328	0.00330785	17. Post-Contact	0.00549349	0.00646608	0.00572855	0.00688098	0.00533128	0.00564314	17. Post-Contact	0.00498321	0.00513181	0.00495367	0.00647366	0.00550717	0.00528896	17. Post-Contact	0.00708309	0.00972082	0.00585772	0.00476376	0.00463441	0.00547621	17. Post-Contact	0.00555528	0.00530234	0.00542649	0.00548967	0.00546427	0.00509956	17. Post-Contact	0.00481623	0.00354123	0.00296466	0.00314784	0.00299358	0.0030483	17. Post-Contact
18. Pre-Contact	0.00667864	0.00723423	0.00532107	0.00458957	0.00374	0.0051938	18. Pre-Contact	0.00358658	0.00458246	0.00486201	0.00324449	0.00400958	0.00259965	18. Pre-Contact	0.00551874	0.00473541	0.00559838	0.0058398	0.00516169	0.00594793	18. Pre-Contact	0.00430698	0.00494384	0.00490022	0.00602181	0.00535502	0.00503396	18. Pre-Contact	0.00455883	0.00456885	0.0043858	0.00359086	0.00449733	0.00445826	18. Pre-Contact	0.00577507	0.00672085	0.00679433	0.00633872	0.00839433	0.00678719	18. Pre-Contact	0.00466803	0.00357582	0.00320767	0.00287532	0.00287695	0.00263584	18. Pre-Contact
18. Contact	0.00996047	0.0231383	0.0343006	0.00789275	0.0196802	0.0406807	18. Contact	0.0139899	0.0144892	0.0369786	0.0106792	0.0123436	0.0263506	18. Contact	0.0173821	0.0188749	0.0118584	0.011911	0.0149464	0.0243849	18. Contact	0.00926032	0.0124533	0.0112861	0.00969375	0.0101491	0.00914079	18. Contact	0.0158569	0.0187517	0.0164922	0.0115382	0.0114391	0.0133346	18. Contact	0.0121929	0.015638	0.0123135	0.00650467	0.0110888	0.00718587	18. Contact	0.00977224	0.015279	0.0178199	0.013407	0.00855902	0.0128726	18. Contact
18. Post-Contact	0.00528489	0.0052089	0.00619735	0.00333831	0.00380203	0.00481866	18. Post-Contact	0.0032803	0.00299981	0.002519	0.00320273	0.00400782	0.0031835	18. Post-Contact	0.00511705	0.00558138	0.00557411	0.00602854	0.00541818	0.00658685	18. Post-Contact	0.0045896	0.00452243	0.00419628	0.00605255	0.00608058	0.00465825	18. Post-Contact	0.00732721	0.00870876	0.00576835	0.00508273	0.00434185	0.00586764	18. Post-Contact	0.00522203	0.00538463	0.00536155	0.00646859	0.00692706	0.00922938	18. Post-Contact	0.00438933	0.00320344	0.00356359	0.00337012	0.0027478	0.00275638	18. Post-Contact
19. Pre-Contact	0.00662538	0.0109278	0.0056874	0.00547825	0.00462706	0.00571943	19. Pre-Contact	0.00306915	0.00470203	0.00483288	0.00349371	0.00344954	0.00327263	19. Pre-Contact	0.00545653	0.00571008	0.00481693	0.00545295	0.00607551	0.00608973	19. Pre-Contact	0.00378045	0.00449148	0.00502757	0.00530719	0.00671395	0.00495589	19. Pre-Contact	0.0046678	0.00398945	0.00409274	0.00628002	0.00392793	0.00393403	19. Pre-Contact	0.00499059	0.0115491	0.00559074	0.0109452	0.00581925	0.0143595	19. Pre-Contact	0.00457691	0.00521696	0.00319054	0.00343546	0.00278483	0.00252746	19. Pre-Contact
19. Contact	0.0102458	0.0133437	0.0378048	0.00793604	0.0163076	0.0409269	19. Contact	0.018833	0.0168872	0.0351307	0.0128669	0.0135243	0.0255382	19. Contact	0.017233	0.0160625	0.0145588	0.0130686	0.0175368	0.0221001	19. Contact	0.012151	0.0132101	0.0112032	0.0124428	0.0118519	0.00835956	19. Contact	0.0208468	0.0169289	0.0143139	0.0136614	0.0132276	0.00990004	19. Contact	0.0127355	0.0238833	0.00924395	0.0174168	0.0122175	0.0147959	19. Contact	0.0117886	0.0204371	0.0196697	0.0147423	0.0152877	0.0138416	19. Contact
19. Post-Contact	0.00484099	0.00391428	0.00756879	0.00564751	0.00449559	0.00354312	19. Post-Contact	0.00300642	0.0032924	0.00303077	0.00398008	0.0024978	0.00317213	19. Post-Contact	0.00687356	0.0070677	0.00517515	0.00598052	0.00579381	0.00594875	19. Post-Contact	0.00456261	0.00512199	0.00562228	0.00622799	0.00546527	0.00421419	19. Post-Contact	0.00755779	0.00905156	0.00579199	0.00689203	0.00454158	0.00528854	19. Post-Contact	0.00406397	0.00597957	0.00662016	0.0110829	0.00619153	0.0155803	19. Post-Contact	0.00444874	0.00255743	0.00275159	0.00306411	0.00300384	0.00328179	19. Post-Contact
20. Pre-Contact	0.00478537	0.00791448	0.00459655	0.00410393	0.00359125	0.00423181	20. Pre-Contact	0.00354771	0.00400887	0.00482383	0.00304273	0.003637	0.00281931	20. Pre-Contact	0.00573471	0.00492186	0.00581959	0.00525319	0.00611755	0.00594389	20. Pre-Contact	0.00528829	0.00505995	0.00452814	0.00510829	0.00593755	0.00510834	20. Pre-Contact	0.00385358	0.00401334	0.00429266	0.0045769	0.00405107	0.00416677	20. Pre-Contact	0.0148676	0.00591561	0.00691139	0.0121038	0.0062641	0.00993831	20. Pre-Contact	0.00554075	0.00339208	0.00308207	0.00304797	0.00272418	0.00264193	20. Pre-Contact
20. Contact	0.00923604	0.0243292	0.036082	0.00990664	0.0167089	0.0396649	20. Contact	0.015112	0.0145381	0.0346057	0.0128979	0.0122576	0.0272178	20. Contact	0.0183255	0.0203126	0.0150678	0.0122516	0.0185954	0.0188233	20. Contact	0.0112317	0.0113962	0.011102	0.0125278	0.0100679	0.0102766	20. Contact	0.0107308	0.0171324	0.0144356	0.0131525	0.0138277	0.00998723	20. Contact	0.0160981	0.0132067	0.0090797	0.0140468	0.0111138	0.0075454	20. Contact	0.0112894	0.0173468	0.0146081	0.0140799	0.0146153	0.0105649	20. Contact
20. Post-Contact	0.00496683	0.00568	0.00671499	0.00602329	0.00318836	0.00440196	20. Post-Contact	0.00207217	0.00284684	0.00200995	0.00351057	0.00337464	0.00263061	20. Post-Contact	0.00740369	0.00618768	0.00578251	0.00708967	0.00429858	0.00570727	20. Post-Contact	0.00525085	0.00600467	0.00497737	0.0055463	0.00524383	0.00493628	20. Post-Contact	0.00755872	0.00878743	0.00580956	0.00485758	0.00497883	0.00610824	20. Post-Contact	0.00581632	0.00459698	0.00770751	0.00624452	0.00595446	0.00658519	20. Post-Contact	0.00509555	0.00339948	0.00313277	0.00401177	0.00328128	0.00287773	20. Post-Contact
21. Pre-Contact	0.00562661	0.00855524	0.0052952	0.00399769	0.00447178	0.00392462	21. Pre-Contact	0.00479504	0.00382131	0.00468044	0.00279977	0.00297107	0.00263592	21. Pre-Contact	0.00495074	0.00549667	0.00575168	0.00583039	0.00516701	0.00519426	21. Pre-Contact	0.00445712	0.00492417	0.00522398	0.00611887	0.00582579	0.00462919	21. Pre-Contact	0.00414351	0.00380643	0.00442668	0.0049657	0.00390679	0.0041766	21. Pre-Contact	0.00834596	0.0124498	0.00725378	0.00558779	0.00755638	0.00649577	21. Pre-Contact	0.00443099	0.00331753	0.00288132	0.00296804	0.00276709	0.00262727	21. Pre-Contact
21. Contact	0.0123	0.0238513	0.0352414	0.00913305	0.0212117	0.0386151	21. Contact	0.0196599	0.0206085	0.0355522	0.0116316	0.0128421	0.0262764	21. Contact	0.0149964	0.020198	0.0140672	0.0169114	0.0170197	0.0261734	21. Contact	0.0124174	0.0156836	0.0117782	0.0104976	0.0124091	0.00688611	21. Contact	0.012982	0.0206945	0.0163001	0.0108683	0.0142652	0.0124139	21. Contact	0.0165099	0.0148801	0.0126805	0.0101148	0.0120944	0.00874873	21. Contact	0.0125898	0.0130998	0.0152838	0.013332	0.0165697	0.00891959	21. Contact
21. Post-Contact	0.0057351	0.00455519	0.00705702	0.00578767	0.00728915	0.00587546	21. Post-Contact	0.00316567	0.0027998	0.00207872	0.00257246	0.00240524	0.00351754	21. Post-Contact	0.00611469	0.00636132	0.00552254	0.00586014	0.00663837	0.00649247	21. Post-Contact	0.00469337	0.00453596	0.00441441	0.00695021	0.00709307	0.00497137	21. Post-Contact	0.00788371	0.00895355	0.00641817	0.00487892	0.0041527	0.00439877	21. Post-Contact	0.00629946	0.00573357	0.005638	0.0056804	0.00647957	0.00531217	21. Post-Contact	0.00398964	0.00331617	0.0032008	0.0033827	0.00290058	0.00322273	21. Post-Contact
22. Pre-Contact	0.00619109	0.00948822	0.00549699	0.00385502	0.00342369	0.0062274	22. Pre-Contact	0.00318827	0.0038561	0.00395647	0.0026403	0.00253076	0.00262041	22. Pre-Contact	0.00487288	0.00574536	0.0053304	0.00583672	0.00464215	0.00588085	22. Pre-Contact	0.0051155	0.00490503	0.00578139	0.00699533	0.00534115	0.00506036	22. Pre-Contact	0.00420328	0.00345575	0.00417748	0.00449573	0.00369416	0.0038245	22. Pre-Contact	0.00626562	0.00640054	0.00932399	0.00772708	0.00460701	0.00502092	22. Pre-Contact	0.00444612	0.00317599	0.00318451	0.00313989	0.00286457	0.00276227	22. Pre-Contact
22. Contact	0.0121151	0.0237964	0.0335674	0.0102962	0.0188876	0.0440917	22. Contact	0.0137447	0.0136753	0.0335526	0.012503	0.0124875	0.0251743	22. Contact	0.00900696	0.0179807	0.00988135	0.0100087	0.0225372	0.0158174	22. Contact	0.00978206	0.011925	0.0107978	0.0113011	0.0141044	0.00868029	22. Contact	0.0123946	0.0169648	0.0173081	0.0106893	0.014445	0.0151813	22. Contact	0.0106737	0.00988174	0.0134328	0.00856641	0.0087123	0.00978656	22. Contact	0.0100963	0.0209956	0.0203121	0.00994117	0.0128548	0.0123553	22. Contact
22. Post-Contact	0.00604607	0.00440217	0.00699053	0.00388245	0.00554631	0.0048922	22. Post-Contact	0.00248323	0.00278661	0.00258949	0.00343977	0.0044058	0.00393455	22. Post-Contact	0.0076497	0.00714363	0.00527859	0.00720435	0.00604423	0.00470245	22. Post-Contact	0.0050567	0.00445441	0.0049133	0.00608548	0.00644275	0.00453207	22. Post-Contact	0.00721593	0.00895307	0.00542446	0.00531234	0.00492317	0.00516473	22. Post-Contact	0.00520398	0.0050272	0.00781068	0.0063012	0.00451057	0.0049389	22. Post-Contact	0.00587219	0.00349244	0.00284167	0.00300264	0.00317604	0.00316564	22. Post-Contact
23. Pre-Contact	0.00601952	0.00773663	0.00790487	0.00355501	0.00443125	0.00441894	23. Pre-Contact	0.00322838	0.00382132	0.00444197	0.00370213	0.00283523	0.00453738	23. Pre-Contact	0.00731062	0.00553718	0.0051196	0.00514146	0.0062853	0.00559475	23. Pre-Contact	0.00430862	0.00504093	0.00462117	0.00571777	0.00559866	0.00440354	23. Pre-Contact	0.00374405	0.00387777	0.00445854	0.00421808	0.00361688	0.00400305	23. Pre-Contact	0.00601831	0.00943508	0.00725033	0.0126928	0.00642347	0.00611256	23. Pre-Contact	0.00468147	0.00354704	0.00305623	0.00345877	0.00285244	0.00315634	23. Pre-Contact
23. Contact	0.0106516	0.0210151	0.0401037	0.0108495	0.0198962	0.04308	23. Contact	0.0175561	0.0161519	0.0338936	0.0122424	0.0133992	0.0275316	23. Contact	0.0155611	0.0204595	0.0109895	0.0133336	0.0196078	0.0136699	23. Contact	0.00828321	0.0142803	0.0104935	0.00819363	0.0121507	0.00867451	23. Contact	0.0110326	0.0208328	0.01521	0.012441	0.0138828	0.0128925	23. Contact	0.0136861	0.0210533	0.00836001	0.0200206	0.0178652	0.00999988	23. Contact	0.00965269	0.0166367	0.0166504	0.0153262	0.00931151	0.0135451	23. Contact
23. Post-Contact	0.00535808	0.00668404	0.00725626	0.00386585	0.00398982	0.00393662	23. Post-Contact	0.00363934	0.00262776	0.00244874	0.00377242	0.00370252	0.00470958	23. Post-Contact	0.00597279	0.00565877	0.00600788	0.00627069	0.00561756	0.00634939	23. Post-Contact	0.00472623	0.0046574	0.0051233	0.00501573	0.00572676	0.00506028	23. Post-Contact	0.00801229	0.00911321	0.00593835	0.00528478	0.00407153	0.0055957	23. Post-Contact	0.00602837	0.00527014	0.00651652	0.0108598	0.00602216	0.00619746	23. Post-Contact	0.00608246	0.00332235	0.00305449	0.00355151	0.00374916	0.00284537	23. Post-Contact
24. Pre-Contact	0.00505136	0.00789053	0.00554777	0.00367124	0.00438992	0.00396765	24. Pre-Contact	0.00335895	0.0042839	0.00453039	0.00452499	0.00310222	0.00234624	24. Pre-Contact	0.00688405	0.00539766	0.00577731	0.00699734	0.00498996	0.00642265	24. Pre-Contact	0.00427851	0.00472637	0.00483293	0.00606448	0.00623453	0.00495774	24. Pre-Contact	0.00391212	0.00398455	0.00467717	0.00478692	0.00431654	0.003915	24. Pre-Contact	0.00573245	0.0109307	0.00809618	0.0194893	0.0104728	0.00592847	24. Pre-Contact	0.00442788	0.00333363	0.00283937	0.00290441	0.00245715	0.00304607	24. Pre-Contact
24. Contact	0.0109065	0.0242781	0.0372804	0.00729613	0.0175356	0.0412269	24. Contact	0.0189111	0.0140144	0.0366153	0.01364	0.0142494	0.0251661	24. Contact	0.0170118	0.0196982	0.012203	0.011432	0.0206808	0.018679	24. Contact	0.0112066	0.01488	0.0103851	0.0110043	0.00983502	0.00722511	24. Contact	0.0146022	0.0161253	0.0146082	0.00960491	0.0147121	0.0134995	24. Contact	0.0121159	0.0157073	0.011094	0.029901	0.0152842	0.00842872	24. Contact	0.00813033	0.0190846	0.0173902	0.0124786	0.0124178	0.0122796	24. Contact
24. Post-Contact	0.00580687	0.00428914	0.0076813	0.00434088	0.00478232	0.00322948	24. Post-Contact	0.00300284	0.00394073	0.00284371	0.00499745	0.00402334	0.00458691	24. Post-Contact	0.00590489	0.00593752	0.0060925	0.00596328	0.00576634	0.00578259	24. Post-Contact	0.00483561	0.00486773	0.00431812	0.0048019	0.00567457	0.00433471	24. Post-Contact	0.00645622	0.00867162	0.00582235	0.00504699	0.00497555	0.00482901	24. Post-Contact	0.00716356	0.00835604	0.0101082	0.0165174	0.00786669	0.00624756	24. Post-Contact	0.00395687	0.00350523	0.00288133	0.00426395	0.00300842	0.00274422	24. Post-Contact
25. Pre-Contact	0.00510305	0.00743245	0.00547054	0.00412426	0.00373655	0.00479476	25. Pre-Contact	0.00301801	0.003665	0.00487489	0.00506457	0.00310022	0.00275884	25. Pre-Contact	0.0050189	0.00491736	0.00564196	0.0060706	0.00500504	0.00572671	25. Pre-Contact	0.00549758	0.00512544	0.00460344	0.0052856	0.00559953	0.00487047	25. Pre-Contact	0.00457306	0.00335751	0.00401267	0.0045546	0.00411	0.00418813	25. Pre-Contact	0.00629214	0.0131836	0.0211333	0.0251905	0.0057446	0.00652623	25. Pre-Contact	0.00453919	0.00375989	0.00298502	0.00317872	0.00266953	0.00256577	25. Pre-Contact
25. Contact	0.00965429	0.0218064	0.0380773	0.00990743	0.0166822	0.0421888	25. Contact	0.0167605	0.0164699	0.0365094	0.0155375	0.0121118	0.0237282	25. Contact	0.0153708	0.0140366	0.0126796	0.0134172	0.0186228	0.0225723	25. Contact	0.0103147	0.011574	0.0119781	0.0116981	0.0126686	0.00881101	25. Contact	0.0117755	0.0197525	0.014786	0.0120072	0.0134625	0.0121796	25. Contact	0.00927941	0.0130777	0.0246214	0.0392826	0.010467	0.00825606	25. Contact	0.0111351	0.0144097	0.0183149	0.0135974	0.0142733	0.012566	25. Contact
25. Post-Contact	0.00578387	0.00619712	0.00776234	0.00380695	0.00403814	0.00499715	25. Post-Contact	0.00333895	0.00458171	0.00317618	0.00320088	0.00401947	0.00341837	25. Post-Contact	0.00628964	0.00570086	0.00499988	0.00533661	0.00627744	0.00529459	25. Post-Contact	0.00456934	0.00444229	0.00499911	0.00545876	0.0055333	0.0041968	25. Post-Contact	0.0080726	0.00978572	0.00544769	0.00479929	0.00532641	0.00628303	25. Post-Contact	0.00497382	0.00652221	0.0242554	0.0211066	0.00598545	0.00563074	25. Post-Contact	0.00471816	0.00333966	0.00324639	0.00292688	0.00311692	0.00302229	25. Post-Contact
26. Pre-Contact	0.00729768	0.00795928	0.00563392	0.00529451	0.00524159	0.00487194	26. Pre-Contact	0.00326296	0.00391815	0.00535854	0.00242995	0.00305077	0.00262074	26. Pre-Contact	0.00503775	0.0048772	0.00546924	0.00558978	0.0057621	0.00568722	26. Pre-Contact	0.00448349	0.00544002	0.00528711	0.00603451	0.00625101	0.00518235	26. Pre-Contact	0.00462161	0.00454811	0.00380887	0.00390649	0.00373847	0.00334043	26. Pre-Contact	0.0096038	0.0101115	0.0205421	0.0144898	0.00513518	0.00622882	26. Pre-Contact	0.00507054	0.00312971	0.00272659	0.00268108	0.00342651	0.00255959	26. Pre-Contact
26. Contact	0.0104254	0.0251839	0.0357717	0.0118464	0.0154915	0.0377346	26. Contact	0.0150679	0.0169772	0.0331203	0.011781	0.0129645	0.0235164	26. Contact	0.0200634	0.0162837	0.0156215	0.0109269	0.0145098	0.0203804	26. Contact	0.010402	0.0147388	0.0141918	0.0143622	0.0164182	0.006909	26. Contact	0.0173752	0.0209627	0.0143862	0.0129631	0.011428	0.0131929	26. Contact	0.0135707	0.0165589	0.0189288	0.0185165	0.00734161	0.00622746	26. Contact	0.00922682	0.016091	0.0181687	0.0118337	0.0164865	0.0120476	26. Contact
26. Post-Contact	0.00562976	0.0043836	0.00733092	0.00394122	0.00306498	0.00576579	26. Post-Contact	0.00242048	0.00285184	0.00404164	0.0036029	0.00381696	0.00298655	26. Post-Contact	0.00634961	0.00619645	0.00615295	0.0065783	0.00567399	0.00490627	26. Post-Contact	0.00457553	0.00550718	0.00504407	0.00650217	0.00595163	0.00555203	26. Post-Contact	0.00785275	0.00902093	0.00541233	0.00471281	0.00430158	0.00498227	26. Post-Contact	0.00601353	0.0105804	0.0135955	0.00843432	0.00610061	0.00609813	26. Post-Contact	0.00387712	0.00323617	0.00290559	0.00335715	0.00416438	0.0027736	26. Post-Contact
27. Pre-Contact	0.00559915	0.00749733	0.00640681	0.00511583	0.00396479	0.00516856	27. Pre-Contact	0.00348788	0.00616727	0.00481927	0.00313719	0.00469262	0.00504135	27. Pre-Contact	0.00663043	0.00708542	0.00565138	0.00617455	0.0054963	0.00485181	27. Pre-Contact	0.00513275	0.00472774	0.0049415	0.00566447	0.00491084	0.00483271	27. Pre-Contact	0.00525912	0.00467932	0.0048274	0.00395387	0.00344804	0.00384439	27. Pre-Contact	0.0113242	0.00575734	0.0105969	0.00612684	0.0262917	0.00633175	27. Pre-Contact	0.00503086	0.0032295	0.00340374	0.00299774	0.00266909	0.00298376	27. Pre-Contact
27. Contact	0.0107679	0.0199367	0.0390898	0.0103486	0.014424	0.0454361	27. Contact	0.0164017	0.0186914	0.037259	0.0105485	0.0116194	0.0270161	27. Contact	0.0156607	0.0213184	0.0134726	0.011928	0.0219648	0.0237662	27. Contact	0.00823224	0.0144229	0.00733777	0.0102835	0.0149189	0.00650755	27. Contact	0.015455	0.0165872	0.014121	0.00997095	0.0130632	0.0113245	27. Contact	0.0159134	0.0132367	0.0129484	0.0129311	0.0197654	0.0109084	27. Contact	0.00995615	0.0256731	0.0142299	0.0106055	0.0113406	0.0142034	27. Contact
27. Post-Contact	0.00544905	0.00653132	0.00611165	0.00519422	0.00424307	0.00499957	27. Post-Contact	0.00305376	0.00341524	0.00277128	0.00295148	0.00263312	0.00260555	27. Post-Contact	0.00702029	0.0068788	0.00502808	0.00638403	0.00567249	0.00538082	27. Post-Contact	0.00493478	0.0046427	0.00526672	0.00619546	0.00588423	0.00485495	27. Post-Contact	0.00666888	0.00920233	0.00646258	0.00514562	0.00474156	0.00445482	27. Post-Contact	0.00535909	0.00428495	0.00797466	0.00590022	0.0107604	0.00547381	27. Post-Contact	0.00475387	0.00339993	0.00348329	0.00311341	0.00292897	0.00304599	27. Post-Contact
28. Pre-Contact	0.00576767	0.00912733	0.00371809	0.00507733	0.0038718	0.00461307	28. Pre-Contact	0.00482708	0.0045789	0.00462838	0.00320888	0.00487442	0.0026896	28. Pre-Contact	0.00495273	0.0054617	0.00547731	0.00450037	0.00556542	0.00489887	28. Pre-Contact	0.00508467	0.00485893	0.00429747	0.00556115	0.00581243	0.00464733	28. Pre-Contact	0.00517283	0.00370363	0.00446902	0.00429099	0.00382159	0.00414454	28. Pre-Contact	0.00589876	0.0081157	0.00821675	0.00605276	0.00603276	0.00552533	28. Pre-Contact	0.0040333	0.00304488	0.00330023	0.00285257	0.00239307	0.00273329	28. Pre-Contact
28. Contact	0.00910846	0.0219095	0.0410083	0.00865339	0.0165374	0.042092	28. Contact	0.0172573	0.0161817	0.0340547	0.0119336	0.0141611	0.0231622	28. Contact	0.0142307	0.0145977	0.0141767	0.0156791	0.0215906	0.0206329	28. Contact	0.0117448	0.0138082	0.012209	0.00826524	0.0148084	0.00908561	28. Contact	0.00933347	0.019291	0.0146172	0.0092081	0.0125302	0.0113541	28. Contact	0.0105705	0.015984	0.00748763	0.00627413	0.0136564	0.00785095	28. Contact	0.00938791	0.0201262	0.012714	0.0113872	0.0114302	0.0102445	28. Contact
28. Post-Contact	0.00491826	0.00438999	0.00686483	0.00478241	0.00434411	0.00420971	28. Post-Contact	0.00340454	0.00201529	0.00412298	0.00285068	0.00281147	0.00258866	28. Post-Contact	0.00590547	0.00651121	0.00507305	0.00652012	0.00557472	0.00533995	28. Post-Contact	0.00451854	0.004541	0.00437701	0.00535065	0.00579047	0.00446243	28. Post-Contact	0.00757636	0.00791841	0.00606137	0.00622366	0.00504896	0.00536777	28. Post-Contact	0.0049994	0.00538752	0.00812798	0.00618821	0.00530616	0.00542805	28. Post-Contact	0.00507369	0.00370623	0.00283303	0.00315317	0.00297895	0.00310434	28. Post-Contact
29. Pre-Contact	0.00541128	0.00947577	0.00521182	0.00327201	0.00468582	0.0035146	29. Pre-Contact	0.00346794	0.00454564	0.00447499	0.00423751	0.00308731	0.00291439	29. Pre-Contact	0.00468289	0.00621201	0.00530216	0.00624219	0.00540531	0.00526695	29. Pre-Contact	0.00543782	0.00514522	0.00588148	0.00601524	0.00523248	0.00499153	29. Pre-Contact	0.00412768	0.00400623	0.00500101	0.00415664	0.00333898	0.00423236	29. Pre-Contact	0.00663817	0.0106448	0.00746637	0.00599707	0.00420938	0.0098574	29. Pre-Contact	0.00505572	0.0035382	0.0027276	0.00306857	0.00284537	0.00315719	29. Pre-Contact
29. Contact	0.0109487	0.0209545	0.0367815	0.0107097	0.0193721	0.0392044	29. Contact	0.0160954	0.0140813	0.0358811	0.0113592	0.0126276	0.0256455	29. Contact	0.0154537	0.0159421	0.012825	0.0145944	0.0186685	0.0205173	29. Contact	0.0115132	0.0142811	0.0127771	0.00813485	0.0126532	0.0111322	29. Contact	0.014192	0.0146029	0.0121684	0.0122012	0.0135265	0.0114947	29. Contact	0.0130418	0.0199426	0.0131468	0.0105201	0.00883285	0.0107674	29. Contact	0.0110586	0.0171391	0.0180805	0.0154292	0.0142552	0.0116339	29. Contact
29. Post-Contact	0.00461993	0.00637989	0.00678696	0.00370096	0.00444966	0.0053406	29. Post-Contact	0.00316641	0.00288782	0.00249821	0.00336758	0.00384534	0.00229909	29. Post-Contact	0.00555299	0.00503021	0.00473745	0.00616917	0.00536568	0.00610787	29. Post-Contact	0.00460081	0.0051895	0.00558673	0.00723438	0.00508281	0.0045904	29. Post-Contact	0.00755308	0.00956183	0.00604964	0.0052588	0.00442492	0.00561068	29. Post-Contact	0.00546533	0.00602595	0.00542595	0.00625137	0.00431577	0.00933817	29. Post-Contact	0.00433312	0.00359065	0.00326796	0.0038545	0.00287683	0.00326009	29. Post-Contact
[truncated: 55 more columns]

## Sheet: 100_1000
Figure 4 and Anova Analysis Data
Results of ANOVA analysis for each unit, 1 indicates p<0.05, 0 indicates p>=0.05
Unit	Condition Significance	Speed Significance	Direction Significance
1	TRUE	1	1
2	TRUE	1	1
3	TRUE	1	0
4	TRUE	1	0
5	TRUE	1	1
6	TRUE	0	0
7	TRUE	1	1
8	TRUE	1	1
9	TRUE	1	1
10	TRUE	0	1
11	TRUE	1	1
12	TRUE	1	0
13	TRUE	1	0
14	TRUE	1	1
15	TRUE	0	1
Average Power in LFPs
Unit 1							Unit 2							Unit 3							Unit 4							Unit 5							Unit 6							Unit 7							Unit 8
Trial	CR 90	CR 180	CR 360	RC 90	RC 180	RC 360	Trial	CR 90	CR 180	CR 360	RC 90	RC 180	RC 360	Trial	CR 90	CR 180	CR 360	RC 90	RC 180	RC 360	Trial	CR 90	CR 180	CR 360	RC 90	RC 180	RC 360	Trial	CR 90	CR 180	CR 360	RC 90	RC 180	RC 360	Trial	CR 90	CR 180	CR 360	RC 90	RC 180	RC 360	Trial	CR 90	CR 180	CR 360	RC 90	RC 180	RC 360	Trial
1. Pre-Contact	0.00537965	0.00722987	0.0040897	0.00516632	0.00462704	0.00421865	1. Pre-Contact	0.00386021	0.00409827	0.00357796	0.00371571	0.00396888	0.00353521	1. Pre-Contact	0.00719153	0.00785432	0.00761509	0.00729978	0.00744019	0.00818466	1. Pre-Contact	0.00635048	0.00636861	0.00662442	0.0089227	0.00916271	0.00733517	1. Pre-Contact	0.00703608	0.00772835	0.00556579	0.00634314	0.00552964	0.00624908	1. Pre-Contact	0.0112149	0.0357097	0.00903388	0.0154713	0.0129724	0.0194873	1. Pre-Contact	0.005658	0.00518929	0.00412529	0.00445194	0.0041239	0.00420546	1. Pre-Contact
1. Contact	0.0145443	0.0242801	0.0301857	0.0113744	0.0173972	0.0325702	1. Contact	0.0228421	0.0213218	0.0312216	0.0177898	0.0209494	0.0288374	1. Contact	0.0268225	0.030369	0.0326295	0.0265861	0.0301419	0.0350234	1. Contact	0.01968	0.0195085	0.0224694	0.0175863	0.0217705	0.0150014	1. Contact	0.0196039	0.03479	0.0285024	0.0249659	0.0247077	0.0250708	1. Contact	0.0195443	0.0312476	0.019785	0.0237326	0.0214846	0.0307614	1. Contact	0.0334721	0.0396726	0.0319009	0.0355786	0.0360837	0.028119	1. Contact
1. Post-Contact	0.00515081	0.00533045	0.0064328	0.00527973	0.00570985	0.00572559	1. Post-Contact	0.00353011	0.00297508	0.00359579	0.00435483	0.00373553	0.00334506	1. Post-Contact	0.0096336	0.01022	0.00937244	0.00882992	0.00797062	0.00835293	1. Post-Contact	0.0067876	0.00651859	0.0063583	0.00830572	0.00901125	0.00688581	1. Post-Contact	0.0138106	0.0142207	0.010601	0.00861408	0.00691933	0.00826392	1. Post-Contact	0.00820065	0.0117445	0.00824127	0.0105837	0.0127138	0.0125094	1. Post-Contact	0.0068849	0.00441748	0.00437236	0.00498009	0.00432812	0.00450767	1. Post-Contact
2. Pre-Contact	0.00523111	0.00739788	0.00544923	0.00718332	0.00436424	0.0053747	2. Pre-Contact	0.00430739	0.00362175	0.00345128	0.00395052	0.00360933	0.00297465	2. Pre-Contact	0.00810831	0.00879453	0.00729524	0.00678769	0.00731635	0.00737349	2. Pre-Contact	0.00660897	0.00636599	0.00635033	0.00804245	0.00857678	0.00679703	2. Pre-Contact	0.00730437	0.00575345	0.00585004	0.00586758	0.00577858	0.0057487	2. Pre-Contact	0.0100577	0.0135371	0.0111027	0.011843	0.0096456	0.0175316	2. Pre-Contact	0.00611194	0.0051743	0.00435133	0.00649219	0.00375842	0.00462635	2. Pre-Contact
2. Contact	0.0152125	0.0244431	0.0310425	0.0138031	0.0170279	0.0323731	2. Contact	0.0237434	0.020603	0.0319922	0.0205992	0.0205931	0.0281601	2. Contact	0.0259696	0.030332	0.0322626	0.0230549	0.034321	0.0278815	2. Contact	0.0175154	0.0192499	0.0192487	0.0169284	0.0173767	0.0150644	2. Contact	0.0177893	0.0350045	0.0264627	0.0238531	0.0232846	0.0200718	2. Contact	0.0185427	0.026949	0.0167649	0.0198001	0.0168771	0.0280439	2. Contact	0.0339517	0.0383419	0.0310506	0.0335459	0.027957	0.0259347	2. Contact
2. Post-Contact	0.00553483	0.0053822	0.00645799	0.0046423	0.00479276	0.00581126	2. Post-Contact	0.00289629	0.00323396	0.00348172	0.00390505	0.00323962	0.00346742	2. Post-Contact	0.00914295	0.00908608	0.00870984	0.00952723	0.00849288	0.00925281	2. Post-Contact	0.00670087	0.00630001	0.0062145	0.00909056	0.00934342	0.00670432	2. Post-Contact	0.0133638	0.0149406	0.0105519	0.00923483	0.00692782	0.0083041	2. Post-Contact	0.00879482	0.00850112	0.0107597	0.00990509	0.0083118	0.016767	2. Post-Contact	0.00670775	0.00490457	0.00434416	0.0046284	0.00472734	0.00408489	2. Post-Contact
3. Pre-Contact	0.00678597	0.00744931	0.00528021	0.00545582	0.00436189	0.00472688	3. Pre-Contact	0.00377837	0.00396243	0.00352201	0.0039202	0.0032573	0.00374513	3. Pre-Contact	0.00789411	0.00671057	0.00742649	0.00750518	0.00703695	0.00760151	3. Pre-Contact	0.00609938	0.00624494	0.00640396	0.0103134	0.00846601	0.00687937	3. Pre-Contact	0.00691946	0.00574138	0.00584262	0.00639059	0.00672942	0.00570962	3. Pre-Contact	0.014336	0.00895053	0.0145298	0.0122177	0.00838259	0.020258	3. Pre-Contact	0.00583922	0.00513102	0.0041216	0.00419333	0.00435094	0.00420485	3. Pre-Contact
3. Contact	0.0148476	0.0249594	0.0320447	0.0134141	0.0178171	0.0378171	3. Contact	0.0242167	0.0260447	0.0315512	0.0213786	0.0182924	0.0282591	3. Contact	0.0218985	0.0276952	0.0383698	0.0263315	0.0317952	0.029247	3. Contact	0.0196713	0.0169522	0.0207425	0.0153696	0.0162018	0.0143963	3. Contact	0.0278943	0.0350938	0.0282262	0.0237768	0.0234933	0.0262568	3. Contact	0.0260679	0.0177332	0.0253691	0.0175825	0.0168382	0.0242405	3. Contact	0.0327098	0.0427214	0.0329316	0.0338366	0.0299233	0.0310204	3. Contact
3. Post-Contact	0.00590556	0.0051533	0.00704626	0.00502488	0.00516572	0.00524045	3. Post-Contact	0.00402663	0.00281151	0.00317102	0.0035804	0.00360424	0.00366162	3. Post-Contact	0.0111181	0.010267	0.00848684	0.0093262	0.00838372	0.00992968	3. Post-Contact	0.00711256	0.00674508	0.00580502	0.00973841	0.00892006	0.00704934	3. Post-Contact	0.013396	0.0140783	0.0114226	0.009156	0.00744462	0.00846993	3. Post-Contact	0.0183051	0.00761693	0.0104364	0.0105932	0.00815517	0.0160256	3. Post-Contact	0.00653596	0.00503736	0.00453812	0.00665801	0.00452606	0.00443755	3. Post-Contact
4. Pre-Contact	0.00545923	0.00785714	0.00477309	0.0049368	0.00564879	0.00446844	4. Pre-Contact	0.00368865	0.0038131	0.00398653	0.00361767	0.00328768	0.00334416	4. Pre-Contact	0.00793701	0.00730914	0.00877952	0.00945211	0.0074021	0.00774086	4. Pre-Contact	0.00569734	0.00632001	0.00644012	0.0100475	0.00867842	0.00688265	4. Pre-Contact	0.00668441	0.00747122	0.0056685	0.00620433	0.0058249	0.00558478	4. Pre-Contact	0.0265966	0.0145754	0.00937185	0.0121295	0.0128956	0.024134	4. Pre-Contact	0.00594259	0.00475133	0.00411266	0.00449278	0.00466324	0.00389758	4. Pre-Contact
4. Contact	0.0148132	0.0244337	0.0309408	0.0116996	0.018558	0.0330628	4. Contact	0.0216041	0.023515	0.0317367	0.0203536	0.0183741	0.028141	4. Contact	0.0250771	0.0294611	0.0338535	0.0224521	0.0330911	0.0272003	4. Contact	0.020757	0.0200765	0.0185359	0.017701	0.0175128	0.0129082	4. Contact	0.0250193	0.0358138	0.0271248	0.0241256	0.0232185	0.0268577	4. Contact	0.0325784	0.025955	0.015346	0.0172779	0.0217129	0.033487	4. Contact	0.0291193	0.0367104	0.0355407	0.0332255	0.0301933	0.0285189	4. Contact
4. Post-Contact	0.00496882	0.00552338	0.00672297	0.00505212	0.00496702	0.00478969	4. Post-Contact	0.0035115	0.00298941	0.00325898	0.0043134	0.00361544	0.00325747	4. Post-Contact	0.00957156	0.0102485	0.00885621	0.00811548	0.00845472	0.00873621	4. Post-Contact	0.00613488	0.00677775	0.00580915	0.0096543	0.00945438	0.00687317	4. Post-Contact	0.0137814	0.0137139	0.00928272	0.00915285	0.00832507	0.00839874	4. Post-Contact	0.0223284	0.00822954	0.00908709	0.0116805	0.0100649	0.0268911	4. Post-Contact	0.00798828	0.0043707	0.00428776	0.00539072	0.00457718	0.00474861	4. Post-Contact
5. Pre-Contact	0.00508543	0.00682891	0.00529623	0.00466742	0.00487536	0.00409511	5. Pre-Contact	0.00370495	0.0041651	0.00406821	0.00321882	0.00308968	0.00344128	5. Pre-Contact	0.00809681	0.00762765	0.00731601	0.007416	0.00773426	0.00795239	5. Pre-Contact	0.00624751	0.0067416	0.00632048	0.00920933	0.00871825	0.00723256	5. Pre-Contact	0.00698907	0.00882454	0.00578676	0.00595017	0.00576594	0.00782275	5. Pre-Contact	0.0137077	0.00928999	0.00915306	0.0120928	0.0100952	0.0253443	5. Pre-Contact	0.00629377	0.00490436	0.00395895	0.00427703	0.00429445	0.00395287	5. Pre-Contact
5. Contact	0.0168524	0.0233855	0.0331013	0.0147957	0.017409	0.0344493	5. Contact	0.0237328	0.02632	0.0324391	0.0189883	0.0185582	0.0291259	5. Contact	0.0290865	0.0267341	0.0326469	0.0256549	0.0305012	0.0297062	5. Contact	0.0199919	0.0201844	0.0207047	0.0159856	0.0183529	0.0158896	5. Contact	0.0227769	0.0360878	0.0259508	0.024952	0.0238469	0.0252081	5. Contact	0.0186972	0.0200266	0.0158401	0.0183195	0.0208901	0.0279238	5. Contact	0.0302014	0.0368323	0.0319316	0.0348529	0.0323146	0.0284627	5. Contact
5. Post-Contact	0.00560024	0.0063089	0.00664658	0.00506822	0.00514561	0.00693176	5. Post-Contact	0.00302825	0.00305398	0.00328787	0.00456175	0.00370242	0.00373187	5. Post-Contact	0.010743	0.00949722	0.0078585	0.00793306	0.00818831	0.00904653	5. Post-Contact	0.00692616	0.006384	0.00625245	0.00931708	0.00933331	0.00629008	5. Post-Contact	0.0147158	0.0135671	0.0103172	0.0089828	0.0069659	0.00807138	5. Post-Contact	0.00853343	0.00784472	0.00775748	0.0112291	0.0101934	0.0145068	5. Post-Contact	0.00633299	0.00456899	0.00452879	0.00499664	0.00455475	0.00456321	5. Post-Contact
6. Pre-Contact	0.0065492	0.00839089	0.00444903	0.00501997	0.00509513	0.00383246	6. Pre-Contact	0.00362058	0.00366708	0.00365095	0.00348268	0.00321099	0.00360792	6. Pre-Contact	0.0094491	0.00737889	0.00818633	0.00784651	0.00797416	0.0074952	6. Pre-Contact	0.00602521	0.00583766	0.00615891	0.00934182	0.00776713	0.00670833	6. Pre-Contact	0.00714431	0.00627626	0.00592196	0.00559762	0.00549967	0.00636018	6. Pre-Contact	0.015168	0.00897317	0.0111343	0.0139693	0.0165086	0.00851456	6. Pre-Contact	0.00508278	0.00498448	0.00416217	0.00458884	0.00408273	0.00457268	6. Pre-Contact
6. Contact	0.0176884	0.0247843	0.0316825	0.0118939	0.0158548	0.03174	6. Contact	0.0233899	0.0254814	0.0310042	0.0189913	0.0218961	0.0274251	6. Contact	0.0267642	0.0252255	0.0365397	0.0282475	0.0355925	0.0260906	6. Contact	0.021624	0.0190911	0.0164269	0.0148127	0.0169968	0.0132909	6. Contact	0.0252575	0.0368009	0.0305749	0.027168	0.0234619	0.0242914	6. Contact	0.0267487	0.0219001	0.0166941	0.0234202	0.0239366	0.0164747	6. Contact	0.0261225	0.0394446	0.0299167	0.0320485	0.0298311	0.0320452	6. Contact
6. Post-Contact	0.00536807	0.00470043	0.00638608	0.0048881	0.00616378	0.00586419	6. Post-Contact	0.00331286	0.00291643	0.00346492	0.00416478	0.00377658	0.00359663	6. Post-Contact	0.0101876	0.00845796	0.00865235	0.00887578	0.00811638	0.00908406	6. Post-Contact	0.00675154	0.00633793	0.00552598	0.00924085	0.00888995	0.00669426	6. Post-Contact	0.0136769	0.0142873	0.00913731	0.00927706	0.00718525	0.00903279	6. Post-Contact	0.0103831	0.00843172	0.00757865	0.0126192	0.0167684	0.00792644	6. Post-Contact	0.0090685	0.00456457	0.00436749	0.00513975	0.00484474	0.00442735	6. Post-Contact
7. Pre-Contact	0.0064506	0.00772698	0.0043457	0.00467673	0.00468105	0.00444436	7. Pre-Contact	0.00419983	0.00387463	0.00373049	0.00362197	0.00323454	0.00362319	7. Pre-Contact	0.00870899	0.00830674	0.00737671	0.00737092	0.00773085	0.00684006	7. Pre-Contact	0.00701621	0.00701314	0.00646161	0.00943679	0.00796715	0.00653271	7. Pre-Contact	0.00753309	0.00564201	0.00564287	0.0061335	0.00594213	0.00619938	7. Pre-Contact	0.0137037	0.00795812	0.0137546	0.011099	0.00844329	0.00825782	7. Pre-Contact	0.00557334	0.00503708	0.0041708	0.0042825	0.00436569	0.00433701	7. Pre-Contact
7. Contact	0.0153335	0.0254141	0.0321193	0.0125895	0.0185994	0.0382894	7. Contact	0.0217443	0.0224222	0.0315336	0.0194331	0.020846	0.0306082	7. Contact	0.0271961	0.0277733	0.0345216	0.0277993	0.031545	0.0327452	7. Contact	0.0204192	0.0196455	0.0176012	0.0169813	0.015326	0.0153928	7. Contact	0.0248608	0.0324885	0.0273619	0.0234695	0.0244017	0.0276818	7. Contact	0.0230095	0.0197334	0.0235196	0.0205342	0.0233158	0.019473	7. Contact	0.0319463	0.0464161	0.0289643	0.0334695	0.0304363	0.0292558	7. Contact
7. Post-Contact	0.00570215	0.00552166	0.00731183	0.00470058	0.00513624	0.00663587	7. Post-Contact	0.00293196	0.00271639	0.00309048	0.00415508	0.0034838	0.0033007	7. Post-Contact	0.0101256	0.00859963	0.00779742	0.00860396	0.00799643	0.00942699	7. Post-Contact	0.00688533	0.00612109	0.00616534	0.00805533	0.00828856	0.00653007	7. Post-Contact	0.0141828	0.0141573	0.0106207	0.00851537	0.00722386	0.00804837	7. Post-Contact	0.00852107	0.00780415	0.0138278	0.00848111	0.00824693	0.0083066	7. Post-Contact	0.00781063	0.00492679	0.00393282	0.00492416	0.00460313	0.00444342	7. Post-Contact
8. Pre-Contact	0.00519972	0.0077633	0.00490777	0.00609249	0.00444266	0.00530676	8. Pre-Contact	0.00339877	0.00415357	0.00368879	0.00388517	0.00330124	0.00325927	8. Pre-Contact	0.00888626	0.00701001	0.00828912	0.00728139	0.00828874	0.00730328	8. Pre-Contact	0.00644879	0.00797633	0.00646008	0.0085058	0.00791241	0.00663781	8. Pre-Contact	0.00729761	0.00755901	0.00582818	0.00600014	0.00565119	0.00510439	8. Pre-Contact	0.0106977	0.0136186	0.0433186	0.00810568	0.00803859	0.00828471	8. Pre-Contact	0.00655662	0.00511699	0.00413216	0.00427059	0.00410846	0.00400654	8. Pre-Contact
8. Contact	0.0139147	0.0263685	0.0313685	0.0140303	0.0153315	0.0351591	8. Contact	0.0219791	0.0232309	0.0301516	0.019945	0.019978	0.0312911	8. Contact	0.0232912	0.0269984	0.0272755	0.0230891	0.0339251	0.0339806	8. Contact	0.0200457	0.0188606	0.0194062	0.016811	0.0177204	0.0144362	8. Contact	0.0210345	0.0329767	0.027159	0.0240208	0.0241078	0.0259083	8. Contact	0.0207558	0.022992	0.0654338	0.0183212	0.0232554	0.0165092	8. Contact	0.0333692	0.045258	0.0305493	0.0394298	0.0235466	0.0270851	8. Contact
8. Post-Contact	0.00539266	0.00536899	0.00603993	0.00533059	0.00485462	0.00511723	8. Post-Contact	0.0035571	0.00290415	0.00296036	0.00427221	0.00396454	0.00319338	8. Post-Contact	0.0107874	0.00922407	0.0089514	0.00943644	0.00831139	0.00871512	8. Post-Contact	0.00648934	0.00657073	0.00662928	0.0095434	0.00806394	0.00627974	8. Post-Contact	0.0145131	0.0138552	0.00893483	0.00913694	0.00675248	0.0083236	8. Post-Contact	0.0084251	0.00811724	0.0289754	0.00864709	0.00761765	0.00860985	8. Post-Contact	0.00731275	0.00456311	0.00490097	0.00494924	0.0043369	0.00415258	8. Post-Contact
9. Pre-Contact	0.00529518	0.00760689	0.0044829	0.00438068	0.00516852	0.00458537	9. Pre-Contact	0.00381026	0.00378648	0.0040323	0.00419153	0.00370476	0.00345809	9. Pre-Contact	0.00871464	0.00713519	0.00737817	0.00824189	0.00749803	0.00870007	9. Pre-Contact	0.00663141	0.00647513	0.00640185	0.00872965	0.00796592	0.0069171	9. Pre-Contact	0.00702113	0.00606095	0.00564661	0.00621418	0.00557906	0.00571787	9. Pre-Contact	0.0211273	0.038385	0.0459123	0.0166158	0.0209967	0.00919512	9. Pre-Contact	0.00744422	0.00490365	0.00402573	0.00419812	0.00411442	0.00392614	9. Pre-Contact
9. Contact	0.014084	0.0250146	0.0336528	0.0133711	0.0164282	0.0338738	9. Contact	0.022481	0.0230197	0.0310723	0.020211	0.0189356	0.030822	9. Contact	0.0251516	0.0272826	0.0324563	0.027737	0.0340972	0.0298143	9. Contact	0.0196308	0.023803	0.0212833	0.0171863	0.0179802	0.0165646	9. Contact	0.0270149	0.0305354	0.0275394	0.0249818	0.0247158	0.0254455	9. Contact	0.0266938	0.043037	0.0456937	0.0305507	0.0225734	0.0211895	9. Contact	0.0260638	0.0418024	0.0308257	0.0337235	0.0282488	0.029339	9. Contact
9. Post-Contact	0.00576444	0.00511183	0.00594899	0.00422577	0.00469316	0.0051866	9. Post-Contact	0.00352881	0.00321851	0.002776	0.0040548	0.00321269	0.00302201	9. Post-Contact	0.00904348	0.00874384	0.00818111	0.00964371	0.00845863	0.00874689	9. Post-Contact	0.00696582	0.00626796	0.00683391	0.00966317	0.00831463	0.00934796	9. Post-Contact	0.015994	0.016125	0.00902398	0.00799009	0.00674351	0.00791018	9. Post-Contact	0.0110117	0.0142965	0.0210894	0.02126	0.00907078	0.00962324	9. Post-Contact	0.00693648	0.00471743	0.00443567	0.00491388	0.00470042	0.0047178	9. Post-Contact
10. Pre-Contact	0.00583747	0.008259	0.00512347	0.00465216	0.0044611	0.00396802	10. Pre-Contact	0.00414582	0.0040728	0.00380958	0.00356447	0.00307869	0.00340188	10. Pre-Contact	0.00772489	0.00912705	0.00723408	0.00866435	0.00677177	0.00698849	10. Pre-Contact	0.00633848	0.00620613	0.00625768	0.00851325	0.00834569	0.00636624	10. Pre-Contact	0.00837365	0.00602104	0.00657734	0.00573071	0.0070646	0.00585299	10. Pre-Contact	0.007206	0.0766262	0.015293	0.0135108	0.0228338	0.00945494	10. Pre-Contact	0.0063009	0.00463606	0.00423413	0.00423371	0.00431681	0.0039022	10. Pre-Contact
10. Contact	0.0156884	0.0247928	0.0310981	0.0136407	0.0149886	0.0350848	10. Contact	0.0245603	0.0241745	0.031686	0.0203086	0.0224161	0.0299249	10. Contact	0.02778	0.025453	0.032362	0.0217384	0.0286037	0.0312777	10. Contact	0.0206838	0.0224826	0.0190772	0.0167245	0.0159618	0.0154002	10. Contact	0.0221399	0.0327102	0.0303806	0.0254341	0.0245489	0.0267855	10. Contact	0.018917	0.0642117	0.0184209	0.022788	0.0344042	0.0187113	10. Contact	0.0306868	0.0414704	0.0341346	0.039013	0.0294732	0.0279504	10. Contact
10. Post-Contact	0.00571826	0.004955	0.00687129	0.0050981	0.00438201	0.00524066	10. Post-Contact	0.00338372	0.00336469	0.00324488	0.00439525	0.00330681	0.00294157	10. Post-Contact	0.0101059	0.00882773	0.00742109	0.0083781	0.00829709	0.00822051	10. Post-Contact	0.00630057	0.00636557	0.00631185	0.00880146	0.00813796	0.00653325	10. Post-Contact	0.0136732	0.0153429	0.00921718	0.00948348	0.00739515	0.00828615	10. Post-Contact	0.00701258	0.0169333	0.00931119	0.00986841	0.0165764	0.00960555	10. Post-Contact	0.00690184	0.00472479	0.00407464	0.00484746	0.00417557	0.00475265	10. Post-Contact
11. Pre-Contact	0.00539136	0.00825228	0.00465933	0.00560162	0.00452712	0.00409306	11. Pre-Contact	0.00357275	0.00354816	0.00397362	0.00370018	0.00324853	0.0036664	11. Pre-Contact	0.00948744	0.00863044	0.00772423	0.00858152	0.0067142	0.00768255	11. Pre-Contact	0.00630957	0.00624761	0.00605626	0.00864463	0.00831076	0.00617712	11. Pre-Contact	0.00681515	0.00576235	0.00552123	0.00596912	0.00576625	0.00649438	11. Pre-Contact	0.00859307	0.00989393	0.00940926	0.00900738	0.0185532	0.00981568	11. Pre-Contact	0.00591945	0.00487049	0.004279	0.00412426	0.00404106	0.00416097	11. Pre-Contact
11. Contact	0.0149582	0.0263105	0.0340098	0.0128387	0.0166886	0.0345661	11. Contact	0.0234452	0.0214983	0.0332035	0.0200233	0.0198337	0.027654	11. Contact	0.0280323	0.031246	0.0316539	0.027549	0.0338107	0.0343266	11. Contact	0.0199674	0.0187884	0.0202599	0.0163117	0.0179913	0.0148376	11. Contact	0.0216826	0.034619	0.028066	0.0259241	0.023181	0.0246032	11. Contact	0.0175307	0.0190544	0.0160211	0.0174786	0.0253014	0.0235056	11. Contact	0.0281261	0.0326602	0.0304709	0.0373795	0.0289026	0.0278584	11. Contact
11. Post-Contact	0.00585799	0.00595668	0.00628559	0.00419997	0.00465852	0.00623645	11. Post-Contact	0.00386595	0.0033007	0.00299846	0.00412041	0.00376952	0.00310509	11. Post-Contact	0.00993306	0.00892892	0.00812899	0.00864968	0.00924689	0.00858722	11. Post-Contact	0.00691742	0.00637457	0.00698253	0.00895693	0.00805601	0.00647814	11. Post-Contact	0.013863	0.0165176	0.00943372	0.00854058	0.00692913	0.00870807	11. Post-Contact	0.00835812	0.00678482	0.00879567	0.00770537	0.0112379	0.00918665	11. Post-Contact	0.00722648	0.00434061	0.00408362	0.00521198	0.00478916	0.00421027	11. Post-Contact
12. Pre-Contact	0.00555732	0.0091288	0.00514427	0.00565416	0.00415419	0.00586729	12. Pre-Contact	0.00391105	0.00396642	0.0040175	0.00367887	0.00365683	0.00390032	12. Pre-Contact	0.00845335	0.00848356	0.00792342	0.00744022	0.00846029	0.00788396	12. Pre-Contact	0.00618475	0.00626936	0.00643257	0.00827163	0.00765664	0.00650805	12. Pre-Contact	0.00654001	0.00584197	0.00715776	0.00722797	0.00634799	0.00568398	12. Pre-Contact	0.00992332	0.00714387	0.00798877	0.00732378	0.00633961	0.00904338	12. Pre-Contact	0.00883417	0.00512153	0.00430584	0.00427795	0.00439009	0.00436527	12. Pre-Contact
12. Contact	0.0162479	0.0275833	0.0378795	0.0148918	0.0167483	0.0334849	12. Contact	0.0212932	0.0218128	0.0331588	0.0213452	0.0199331	0.0314993	12. Contact	0.0252041	0.0291869	0.036453	0.0217444	0.0318823	0.0346229	12. Contact	0.0182478	0.0183484	0.0190403	0.0151982	0.0200291	0.015031	12. Contact	0.0224604	0.033941	0.0297713	0.0231902	0.0232244	0.0266942	12. Contact	0.0196777	0.0201224	0.0168378	0.0184929	0.0211424	0.0166486	12. Contact	0.0279906	0.0396063	0.0316007	0.0366174	0.0243583	0.0270924	12. Contact
12. Post-Contact	0.00590743	0.00513121	0.00615038	0.00436231	0.00501797	0.00564665	12. Post-Contact	0.00353647	0.00268528	0.00285031	0.00628004	0.00344398	0.00323372	12. Post-Contact	0.0103396	0.00947586	0.0091557	0.00852839	0.00830172	0.00851246	12. Post-Contact	0.00638496	0.00690801	0.00633731	0.00860142	0.00775283	0.00727242	12. Post-Contact	0.0146174	0.014964	0.00953987	0.0093285	0.0069479	0.00818414	12. Post-Contact	0.00755196	0.00649552	0.00831389	0.0081287	0.00833666	0.00834035	12. Post-Contact	0.00727824	0.00425556	0.00423409	0.00516228	0.00451077	0.00435033	12. Post-Contact
13. Pre-Contact	0.00544186	0.00800676	0.00481274	0.0055565	0.00413231	0.00512781	13. Pre-Contact	0.00340959	0.00426056	0.00391131	0.00425723	0.0034693	0.00408935	13. Pre-Contact	0.00839478	0.00804052	0.00650006	0.00789105	0.00686624	0.0071681	13. Pre-Contact	0.00655852	0.00653828	0.00622888	0.00880038	0.00807088	0.0062534	13. Pre-Contact	0.00681831	0.00565369	0.00590893	0.00684969	0.00580727	0.00628975	13. Pre-Contact	0.0132727	0.00934263	0.00957942	0.0087686	0.00805572	0.0102558	13. Pre-Contact	0.00604629	0.00465111	0.00427944	0.00413693	0.004273	0.00501407	13. Pre-Contact
13. Contact	0.0153134	0.027099	0.034011	0.0125448	0.0190744	0.0311214	13. Contact	0.0239231	0.0223378	0.0297109	0.0197774	0.0213411	0.0298447	13. Contact	0.024791	0.0266778	0.0305013	0.0227974	0.0317333	0.0378585	13. Contact	0.0190233	0.0218627	0.021115	0.020684	0.0158385	0.0139082	13. Contact	0.0207735	0.0327638	0.0279872	0.0229417	0.0247562	0.02441	13. Contact	0.0212131	0.0199474	0.0167858	0.0177782	0.0207239	0.0188525	13. Contact	0.0279967	0.0405085	0.0285928	0.0352288	0.0247056	0.0247279	13. Contact
13. Post-Contact	0.00581268	0.00507779	0.00667632	0.00405717	0.0047437	0.00524561	13. Post-Contact	0.0034902	0.00310687	0.00287887	0.00425422	0.00328302	0.00318204	13. Post-Contact	0.0104909	0.00903392	0.00869473	0.00940027	0.00772023	0.0085246	13. Post-Contact	0.00637102	0.00649365	0.00678184	0.00978557	0.00858563	0.00627383	13. Post-Contact	0.0153653	0.0151089	0.0104984	0.00929319	0.00784977	0.00928156	13. Post-Contact	0.0105034	0.00651673	0.0081023	0.00828521	0.00804827	0.0106473	13. Post-Contact	0.00728829	0.00493574	0.00406528	0.00552853	0.00467484	0.00423312	13. Post-Contact
14. Pre-Contact	0.00577369	0.00828499	0.00483339	0.0042865	0.00416793	0.00421916	14. Pre-Contact	0.00352965	0.0039285	0.00400147	0.00367171	0.00335101	0.00353964	14. Pre-Contact	0.00887061	0.00851534	0.00756825	0.00758916	0.00735831	0.00762537	14. Pre-Contact	0.00595393	0.00590143	0.00623666	0.0099336	0.00832853	0.00623103	14. Pre-Contact	0.00672212	0.00566023	0.00562247	0.00698059	0.00568539	0.00577421	14. Pre-Contact	0.0216761	0.00963024	0.00903538	0.00857406	0.00824076	0.0118935	14. Pre-Contact	0.00608175	0.00489911	0.00430656	0.00447191	0.00416294	0.00442048	14. Pre-Contact
14. Contact	0.0153608	0.0263289	0.0333414	0.0139861	0.0175262	0.0378686	14. Contact	0.0218138	0.0236631	0.0322771	0.0192488	0.0210704	0.0296808	14. Contact	0.0266065	0.0327273	0.0387292	0.0272199	0.0310494	0.0238026	14. Contact	0.017665	0.0200421	0.019353	0.0133671	0.0182851	0.0163215	14. Contact	0.0250139	0.0331925	0.0265238	0.0240771	0.0254924	0.0277865	14. Contact	0.0275233	0.0183077	0.018658	0.0196829	0.0235152	0.0182218	14. Contact	0.0318176	0.0370623	0.029948	0.0352684	0.0244411	0.0316573	14. Contact
14. Post-Contact	0.00494853	0.00611463	0.00745125	0.00479897	0.00455472	0.00503219	14. Post-Contact	0.00343027	0.00334036	0.00292196	0.00445927	0.00363071	0.00304406	14. Post-Contact	0.00949975	0.00930595	0.00785456	0.00965206	0.0079971	0.00897954	14. Post-Contact	0.00689289	0.00734418	0.00659784	0.00908818	0.00871911	0.00689293	14. Post-Contact	0.0142575	0.0147094	0.00985738	0.00855134	0.00644509	0.00864658	14. Post-Contact	0.0101821	0.00719864	0.00851861	0.00852458	0.00921012	0.0108157	14. Post-Contact	0.00623468	0.00470524	0.00412998	0.00494222	0.00450651	0.00402075	14. Post-Contact
15. Pre-Contact	0.00569365	0.00741229	0.0050803	0.00425054	0.00479023	0.0041588	15. Pre-Contact	0.00357024	0.00395906	0.00375544	0.00416506	0.0036074	0.00338725	15. Pre-Contact	0.00813037	0.00794067	0.00747171	0.00749507	0.00759886	0.00739334	15. Pre-Contact	0.00582365	0.00648042	0.00607694	0.00952563	0.0078903	0.00645772	15. Pre-Contact	0.00759141	0.00529504	0.0058252	0.0067704	0.00567247	0.00635559	15. Pre-Contact	0.00926069	0.0156194	0.0093368	0.00771008	0.0143468	0.00976381	15. Pre-Contact	0.00684373	0.00472962	0.00407856	0.00434079	0.00414917	0.00399986	15. Pre-Contact
15. Contact	0.0147571	0.0242318	0.0343168	0.0135332	0.0160367	0.0357896	15. Contact	0.022505	0.0181076	0.0333997	0.0209772	0.0202497	0.0284064	15. Contact	0.0285988	0.0284491	0.0373785	0.024525	0.0350265	0.0342971	15. Contact	0.0176342	0.0182172	0.0178277	0.0150686	0.0136355	0.0147239	15. Contact	0.0204343	0.0342595	0.0302007	0.0242323	0.0250574	0.0287576	15. Contact	0.0186757	0.0233647	0.0160546	0.01625	0.0210317	0.0143243	15. Contact	0.0256797	0.0349473	0.0314887	0.0358142	0.0279693	0.0275906	15. Contact
15. Post-Contact	0.00532066	0.00548715	0.00624811	0.00452603	0.00500599	0.0051185	15. Post-Contact	0.00318863	0.00463506	0.00310441	0.00424963	0.00319544	0.0035225	15. Post-Contact	0.00974668	0.00883124	0.00775592	0.00831704	0.00808068	0.00885968	15. Post-Contact	0.00656321	0.00694051	0.0061274	0.00981736	0.00833082	0.00663613	15. Post-Contact	0.0143559	0.0151592	0.0116944	0.00807618	0.00696557	0.00770004	15. Post-Contact	0.00769392	0.00863662	0.00784539	0.00935044	0.00820796	0.00853449	15. Post-Contact	0.00741496	0.00408707	0.00425965	0.00533954	0.00456541	0.00464257	15. Post-Contact
16. Pre-Contact	0.0058752	0.00776764	0.0039681	0.00504267	0.00484373	0.00470556	16. Pre-Contact	0.00350402	0.00376217	0.00354448	0.00342708	0.00378825	0.00330933	16. Pre-Contact	0.00807514	0.00800235	0.00754853	0.00736774	0.00734573	0.00722559	16. Pre-Contact	0.00624315	0.0064369	0.00651696	0.00968182	0.00808022	0.00655337	16. Pre-Contact	0.0079712	0.0053958	0.00562084	0.00689295	0.0058658	0.00574818	16. Pre-Contact	0.00824526	0.0173069	0.00758253	0.00976241	0.012381	0.00966197	16. Pre-Contact	0.0429585	0.00463575	0.00395193	0.00437419	0.00464982	0.004244	16. Pre-Contact
16. Contact	0.0151024	0.0256583	0.0350431	0.0125464	0.0158508	0.0361023	16. Contact	0.0236406	0.0231561	0.032747	0.0208423	0.021117	0.0286933	16. Contact	0.0247073	0.0359006	0.037394	0.0251509	0.0344454	0.0313314	16. Contact	0.0190857	0.0192154	0.0184179	0.0171155	0.017632	0.0152561	16. Contact	0.0235397	0.0319373	0.0275075	0.025125	0.0256416	0.0245983	16. Contact	0.0172747	0.0257057	0.0165312	0.0188151	0.0285348	0.0188179	16. Contact	0.0289727	0.0370057	0.0291383	0.0372558	0.0324026	0.028644	16. Contact
16. Post-Contact	0.00576874	0.00520234	0.00651441	0.00449698	0.00563952	0.00513984	16. Post-Contact	0.00344563	0.00310374	0.00284009	0.00409419	0.00310985	0.00377022	16. Post-Contact	0.00906984	0.00999219	0.00797368	0.0107744	0.00768941	0.00921444	16. Post-Contact	0.00650373	0.00645182	0.00622409	0.00893835	0.00808737	0.00638075	16. Post-Contact	0.0146819	0.0167271	0.00972202	0.00871995	0.00695423	0.00722356	16. Post-Contact	0.00845169	0.00970332	0.00738504	0.00991324	0.0117287	0.010942	16. Post-Contact	0.00601205	0.00499285	0.00395934	0.00497001	0.00446295	0.004255	16. Post-Contact
17. Pre-Contact	0.00584179	0.00880147	0.0047567	0.00587326	0.0042453	0.00426614	17. Pre-Contact	0.00377503	0.00383326	0.00425303	0.00344511	0.00344025	0.00315381	17. Pre-Contact	0.00843819	0.0077506	0.00856324	0.00785622	0.00825915	0.00791499	17. Pre-Contact	0.00657107	0.00635179	0.00703236	0.00940552	0.00736206	0.00596488	17. Pre-Contact	0.00743574	0.00906339	0.00546743	0.00670994	0.0054864	0.00784494	17. Pre-Contact	0.0123452	0.0218258	0.0103758	0.00946281	0.00843575	0.0104722	17. Pre-Contact	0.00762381	0.0047143	0.0041858	0.00408754	0.00434095	0.00419821	17. Pre-Contact
17. Contact	0.0146507	0.0251332	0.0364175	0.0149596	0.0187548	0.0340193	17. Contact	0.0238528	0.0248406	0.0298553	0.019344	0.0221266	0.0300131	17. Contact	0.0251693	0.0274176	0.0298002	0.0254634	0.033505	0.0322358	17. Contact	0.018135	0.0210845	0.0188752	0.0148602	0.0173666	0.0133816	17. Contact	0.0245454	0.0358643	0.0287898	0.0240198	0.0263806	0.0265281	17. Contact	0.0207152	0.0286291	0.0147182	0.0173287	0.0198078	0.0214146	17. Contact	0.0320166	0.04077	0.0320232	0.0369263	0.0290949	0.0302029	17. Contact
17. Post-Contact	0.00623534	0.00520998	0.00695586	0.00461869	0.00463492	0.00550626	17. Post-Contact	0.00377723	0.00357272	0.00268458	0.00445876	0.00315689	0.0036351	17. Post-Contact	0.00855309	0.00899758	0.00923072	0.00919185	0.00849574	0.00925767	17. Post-Contact	0.00703732	0.00675262	0.0065566	0.00926409	0.00780013	0.00666289	17. Post-Contact	0.0142652	0.0162455	0.00927844	0.00908513	0.00702524	0.00844576	17. Post-Contact	0.00848672	0.00954229	0.00797617	0.00884542	0.00971804	0.00758667	17. Post-Contact	0.00631599	0.0047475	0.00425368	0.00505237	0.0043982	0.00456537	17. Post-Contact
18. Pre-Contact	0.00595623	0.00780252	0.00460231	0.00501359	0.00419056	0.00479831	18. Pre-Contact	0.00369129	0.00419135	0.00384696	0.00380241	0.00360538	0.00328854	18. Pre-Contact	0.00796239	0.00714394	0.00781858	0.00851045	0.00726353	0.00833992	18. Pre-Contact	0.00603312	0.00677813	0.00670891	0.00904216	0.00772056	0.00659927	18. Pre-Contact	0.00683796	0.00698566	0.00589754	0.00550883	0.00634353	0.00675609	18. Pre-Contact	0.0084096	0.0116056	0.0109393	0.00928684	0.0155674	0.0112836	18. Pre-Contact	0.00624506	0.00459429	0.00441496	0.00420717	0.00400582	0.00408155	18. Pre-Contact
18. Contact	0.0152251	0.0244659	0.0350092	0.012005	0.0193998	0.0339263	18. Contact	0.0223861	0.0220246	0.0330966	0.0183222	0.0226464	0.0312427	18. Contact	0.0295021	0.0273089	0.0330701	0.0225326	0.0288103	0.0347376	18. Contact	0.0195825	0.0207273	0.019124	0.0166673	0.0145001	0.0149823	18. Contact	0.0264538	0.0343185	0.0291682	0.0248805	0.0261573	0.026902	18. Contact	0.01901	0.0243931	0.0212573	0.016279	0.0232642	0.0207721	18. Contact	0.0301368	0.0371285	0.0293594	0.0330692	0.027051	0.0293545	18. Contact
18. Post-Contact	0.00564315	0.00507536	0.00630643	0.00420773	0.00459922	0.0052713	18. Post-Contact	0.00328483	0.00309972	0.00290427	0.00401546	0.0038958	0.00388045	18. Post-Contact	0.0095881	0.00918329	0.00885697	0.00912303	0.00817636	0.00968916	18. Post-Contact	0.0066222	0.0068803	0.0061127	0.00926348	0.00826112	0.00637861	18. Post-Contact	0.0143038	0.0142309	0.00931834	0.00865205	0.00671647	0.00845358	18. Post-Contact	0.00800931	0.00802473	0.00857307	0.0112879	0.0113012	0.0159448	18. Post-Contact	0.00688893	0.00474402	0.00427505	0.00510928	0.00427919	0.0044287	18. Post-Contact
19. Pre-Contact	0.00589794	0.0103787	0.00510269	0.00566213	0.004755	0.00493103	19. Pre-Contact	0.00346071	0.00413118	0.00376121	0.00385135	0.0033378	0.0032843	19. Pre-Contact	0.00812506	0.00818775	0.00749806	0.00735988	0.00819581	0.0084476	19. Pre-Contact	0.00567971	0.00625997	0.00643937	0.00832689	0.00876389	0.006431	19. Pre-Contact	0.00715443	0.00577741	0.00584502	0.00612383	0.00550014	0.00557854	19. Pre-Contact	0.00735109	0.0224363	0.00901517	0.0214303	0.00905643	0.0287827	19. Pre-Contact	0.00774015	0.0082492	0.00449946	0.00442383	0.00407843	0.00405847	19. Pre-Contact
19. Contact	0.0153091	0.018408	0.0374777	0.0128383	0.0176381	0.0357359	19. Contact	0.0243055	0.0261374	0.0330027	0.0212725	0.0203018	0.0297	19. Contact	0.0291891	0.0274339	0.0373747	0.0258874	0.0288499	0.0330198	19. Contact	0.019894	0.0217103	0.0191295	0.0177351	0.0152582	0.0162452	19. Contact	0.0304148	0.0313676	0.0276194	0.0250921	0.026044	0.0243913	19. Contact	0.0186893	0.0329581	0.0162438	0.0282434	0.0210312	0.0341913	19. Contact	0.0334289	0.0368209	0.029309	0.0371483	0.031638	0.028034	19. Contact
19. Post-Contact	0.00543026	0.00486748	0.00668152	0.00549145	0.00490207	0.00454619	19. Post-Contact	0.00356343	0.00346238	0.00321901	0.00421876	0.00332724	0.00365671	19. Post-Contact	0.00964272	0.0102535	0.00843945	0.00908863	0.00850385	0.00933749	19. Post-Contact	0.00682608	0.00676477	0.0062327	0.00933625	0.00826392	0.00638613	19. Post-Contact	0.0147667	0.0152224	0.00905096	0.00888726	0.00748198	0.00940017	19. Post-Contact	0.00717243	0.00957213	0.00962414	0.0206115	0.0103018	0.0272453	19. Post-Contact	0.0063995	0.00431462	0.00442776	0.0048011	0.0045595	0.004491	19. Post-Contact
20. Pre-Contact	0.00491607	0.00820977	0.00455435	0.00446227	0.00436599	0.00465674	20. Pre-Contact	0.00407069	0.00376993	0.00382514	0.00330626	0.00344371	0.00308933	20. Pre-Contact	0.00856716	0.00737282	0.0075747	0.00723809	0.00805173	0.00781942	20. Pre-Contact	0.0069691	0.00656165	0.00606709	0.00810488	0.00804582	0.00673945	20. Pre-Contact	0.00679798	0.00596745	0.00629417	0.00603074	0.00645531	0.0054308	20. Pre-Contact	0.0253136	0.00919154	0.0115704	0.0200649	0.0100786	0.0160556	20. Pre-Contact	0.00733339	0.00506628	0.00415249	0.0043516	0.00411665	0.00398941	20. Pre-Contact
20. Contact	0.0131011	0.0273757	0.0352346	0.0144603	0.0167995	0.0355339	20. Contact	0.0240247	0.023447	0.0311578	0.0207263	0.0210681	0.029656	20. Contact	0.0259196	0.0301166	0.0335432	0.0251438	0.0357026	0.0288492	20. Contact	0.0198854	0.018707	0.014929	0.0173177	0.0178021	0.0161062	20. Contact	0.017955	0.0332156	0.0269378	0.0255086	0.0230717	0.026109	20. Contact	0.0267021	0.0196261	0.0153599	0.0232384	0.0189766	0.0195945	20. Contact	0.0352686	0.0410908	0.0332554	0.0359611	0.0320814	0.0276372	20. Contact
20. Post-Contact	0.0053848	0.00539609	0.0061614	0.00573964	0.00440182	0.00508264	20. Post-Contact	0.00288879	0.00306091	0.00268586	0.00406254	0.00373634	0.00321085	20. Post-Contact	0.0103863	0.00897966	0.00815136	0.00937788	0.00749585	0.00899605	20. Post-Contact	0.00696376	0.00717371	0.00636073	0.00852041	0.00831885	0.00642489	20. Post-Contact	0.0131901	0.0153319	0.00924306	0.00816618	0.00763217	0.00968679	20. Post-Contact	0.00921748	0.00678471	0.0112317	0.00909573	0.009813	0.00994737	20. Post-Contact	0.00664367	0.00454494	0.00459709	0.00524509	0.00462254	0.00444134	20. Post-Contact
21. Pre-Contact	0.00560769	0.00860519	0.00501542	0.00464391	0.00471369	0.00444095	21. Pre-Contact	0.00425454	0.00410525	0.00397248	0.00338004	0.00331883	0.00312197	21. Pre-Contact	0.00811771	0.00841696	0.00758637	0.00858679	0.00775777	0.00856233	21. Pre-Contact	0.00617437	0.00629588	0.00642961	0.00982521	0.00803791	0.00686007	21. Pre-Contact	0.00716358	0.00561734	0.00596889	0.0071536	0.00551191	0.00655314	21. Pre-Contact	0.0135317	0.0216185	0.0125371	0.00875953	0.0110359	0.00904994	21. Pre-Contact	0.00637868	0.00476217	0.00407286	0.00398504	0.00410538	0.00388478	21. Pre-Contact
21. Contact	0.0143517	0.0251717	0.035682	0.0141306	0.0214367	0.0388361	21. Contact	0.0264793	0.0263231	0.0316805	0.0181092	0.0200834	0.0324695	21. Contact	0.0283672	0.0311654	0.0361591	0.0265749	0.035656	0.0328202	21. Contact	0.0184176	0.0188041	0.0210544	0.0158731	0.0172928	0.0147686	21. Contact	0.020212	0.0358751	0.0286861	0.0265629	0.0281398	0.0263328	21. Contact	0.0260164	0.0286615	0.0245042	0.0205949	0.0238464	0.0155536	21. Contact	0.0293624	0.0347752	0.0308043	0.0370073	0.0310531	0.0268502	21. Contact
21. Post-Contact	0.00567202	0.00539859	0.00657557	0.00558405	0.00657632	0.00579139	21. Post-Contact	0.00315199	0.00308458	0.00261245	0.00395623	0.0032058	0.00390495	21. Post-Contact	0.0095515	0.00882633	0.00821951	0.00864174	0.00929932	0.00906084	21. Post-Contact	0.00709561	0.00595461	0.00598777	0.00942273	0.00913318	0.00656663	21. Post-Contact	0.0155286	0.0157561	0.00937845	0.00823796	0.00737076	0.00780633	21. Post-Contact	0.00974339	0.00880345	0.00921453	0.00829355	0.0101212	0.0082308	21. Post-Contact	0.00628756	0.00437338	0.00425639	0.00494786	0.00444414	0.00456448	21. Post-Contact
22. Pre-Contact	0.00573068	0.00893816	0.00511108	0.0046388	0.00402312	0.00563612	22. Pre-Contact	0.00390301	0.00401276	0.00369153	0.0034083	0.00326849	0.00309339	22. Pre-Contact	0.00770815	0.00781072	0.00781319	0.00733024	0.00733191	0.00742267	22. Pre-Contact	0.00623356	0.00608352	0.00689238	0.00931436	0.00796857	0.00667745	22. Pre-Contact	0.00700558	0.00545816	0.00564133	0.00653365	0.00550387	0.00606178	22. Pre-Contact	0.00896921	0.00929147	0.0157784	0.0119157	0.00632493	0.0074663	22. Pre-Contact	0.00671615	0.00488736	0.00421294	0.00424307	0.00411668	0.00414482	22. Pre-Contact
22. Contact	0.0174396	0.0272493	0.0348091	0.0138133	0.0182119	0.0373928	22. Contact	0.020532	0.0205788	0.033563	0.0205763	0.0226245	0.0299839	22. Contact	0.0204589	0.0310265	0.0330487	0.0239653	0.0346984	0.0316137	22. Contact	0.0190107	0.0210408	0.0184816	0.0174149	0.0173047	0.0155996	22. Contact	0.0184147	0.0319881	0.0282466	0.0252249	0.0240665	0.0266895	22. Contact	0.0207313	0.0171409	0.0240909	0.018946	0.0197999	0.0164857	22. Contact	0.0282359	0.0394515	0.0310243	0.0353373	0.0333135	0.0266353	22. Contact
22. Post-Contact	0.00560485	0.00489013	0.00674727	0.00472776	0.00576076	0.00546972	22. Post-Contact	0.0032873	0.0032868	0.00304548	0.00401996	0.00374614	0.00360474	22. Post-Contact	0.0115136	0.00886793	0.00794637	0.00944746	0.00800363	0.00846275	22. Post-Contact	0.00664259	0.00679534	0.00641819	0.0089126	0.00883809	0.0061163	22. Post-Contact	0.0127541	0.0159257	0.00898454	0.00840455	0.00678876	0.0081744	22. Post-Contact	0.00820398	0.00774773	0.0118443	0.00976075	0.00754906	0.00806845	22. Post-Contact	0.0075616	0.00470035	0.00440302	0.00491753	0.00445709	0.00474882	22. Post-Contact
23. Pre-Contact	0.00561775	0.00778809	0.00621264	0.00459117	0.00484933	0.00453409	23. Pre-Contact	0.00365931	0.00401139	0.00364316	0.00377378	0.00316493	0.00375914	23. Pre-Contact	0.00913981	0.00728414	0.00813362	0.00720506	0.00831255	0.00746484	23. Pre-Contact	0.00606778	0.00672294	0.00621383	0.00804845	0.00782532	0.00628785	23. Pre-Contact	0.00697947	0.00555457	0.00613395	0.00674507	0.00537616	0.00566651	23. Pre-Contact	0.00917948	0.016599	0.0120213	0.0185417	0.0111575	0.00897575	23. Pre-Contact	0.00664468	0.00486437	0.00412279	0.00420796	0.00438334	0.0045778	23. Pre-Contact
23. Contact	0.0163933	0.0234202	0.0378629	0.0143292	0.0199397	0.0392629	23. Contact	0.0233636	0.0254723	0.0332383	0.0200364	0.019243	0.0317644	23. Contact	0.0258086	0.0287172	0.0275458	0.02455	0.0337439	0.0286277	23. Contact	0.0180068	0.0185394	0.0204754	0.0143298	0.0181157	0.0136136	23. Contact	0.0242367	0.0328287	0.028229	0.0267439	0.0241789	0.027448	23. Contact	0.0182491	0.032168	0.0167257	0.0317554	0.0262666	0.0193658	23. Contact	0.0313613	0.0340269	0.0298335	0.0355128	0.0320277	0.0266012	23. Contact
23. Post-Contact	0.00531684	0.00611537	0.00651285	0.00433813	0.00450406	0.00476331	23. Post-Contact	0.00395377	0.0030193	0.00313692	0.00419387	0.00352953	0.00374488	23. Post-Contact	0.00880322	0.00884852	0.00889725	0.0092614	0.00852587	0.00910072	23. Post-Contact	0.0069072	0.00615536	0.00670239	0.00828392	0.00840325	0.00657767	23. Post-Contact	0.0144233	0.0159226	0.0094096	0.00900053	0.00699301	0.00946836	23. Post-Contact	0.00979165	0.00856251	0.00996814	0.0217622	0.01076	0.0101499	23. Post-Contact	0.00797024	0.00467679	0.00452565	0.00500429	0.0048288	0.00445676	23. Post-Contact
24. Pre-Contact	0.00528439	0.00769903	0.0048079	0.00412152	0.00462209	0.0042928	24. Pre-Contact	0.00370684	0.00399569	0.00379223	0.00400326	0.00340156	0.00311128	24. Pre-Contact	0.00874674	0.00798224	0.00819554	0.00991805	0.00758622	0.00841862	24. Pre-Contact	0.00593532	0.00620618	0.00614099	0.00820562	0.00837862	0.00642176	24. Pre-Contact	0.00673531	0.00582107	0.0061895	0.00580221	0.00672175	0.00554636	24. Pre-Contact	0.0101223	0.018952	0.0119694	0.0362098	0.0186234	0.00946207	24. Pre-Contact	0.00688389	0.0050029	0.00424345	0.00415996	0.00396214	0.00407812	24. Pre-Contact
24. Contact	0.016038	0.0254967	0.0370219	0.0132419	0.0179421	0.0363888	24. Contact	0.0242971	0.0228255	0.0328627	0.0180869	0.0210476	0.0276898	24. Contact	0.0274717	0.0293656	0.035499	0.0279501	0.034585	0.0335398	24. Contact	0.0183713	0.021135	0.0188871	0.0169667	0.0150425	0.0137928	24. Contact	0.0257763	0.0325642	0.0264772	0.0262537	0.0249769	0.028297	24. Contact	0.015687	0.0273787	0.016118	0.0543414	0.0309782	0.0170964	24. Contact	0.032942	0.0398486	0.0281745	0.0347209	0.0301528	0.025803	24. Contact
24. Post-Contact	0.00577755	0.00459169	0.00682705	0.00519517	0.00526073	0.00445049	24. Post-Contact	0.00304888	0.0038654	0.00338538	0.00477915	0.00364076	0.00380364	24. Post-Contact	0.00905919	0.00967663	0.00820603	0.00866973	0.0085801	0.00915497	24. Post-Contact	0.00653545	0.00635696	0.00613896	0.00763186	0.00846041	0.00653301	24. Post-Contact	0.0128043	0.0158956	0.00908677	0.00768961	0.00718472	0.0085797	24. Post-Contact	0.0106447	0.0150554	0.0156728	0.0325182	0.0130902	0.00913487	24. Post-Contact	0.00658619	0.00459033	0.00425033	0.00742784	0.00475049	0.00472521	24. Post-Contact
25. Pre-Contact	0.00499152	0.00759376	0.00497442	0.00463206	0.0040557	0.0046723	25. Pre-Contact	0.00370996	0.00377331	0.00387951	0.00461896	0.0037997	0.00310244	25. Pre-Contact	0.00756775	0.00758347	0.00797701	0.00855072	0.00761091	0.00804385	25. Pre-Contact	0.00705817	0.00736421	0.00605682	0.00770788	0.00808605	0.00641146	25. Pre-Contact	0.00652212	0.00521426	0.00580816	0.00689494	0.00619334	0.00623077	25. Pre-Contact	0.00979433	0.0235602	0.0380982	0.0458899	0.00925988	0.00991399	25. Pre-Contact	0.00687591	0.00515979	0.00405572	0.00439078	0.00409124	0.0039695	25. Pre-Contact
25. Contact	0.0151539	0.0254557	0.0372535	0.0143953	0.0191922	0.0379099	25. Contact	0.0216227	0.0210434	0.0330428	0.0212251	0.0194659	0.0279921	25. Contact	0.0272545	0.0300923	0.0352253	0.0249306	0.03481	0.0334469	25. Contact	0.0182474	0.0174338	0.0204762	0.0173485	0.018157	0.015574	25. Contact	0.0189404	0.0363763	0.0255254	0.0263546	0.0242873	0.0255116	25. Contact	0.0176165	0.0280813	0.041825	0.0667247	0.0234573	0.0150266	25. Contact	0.0266221	0.0343043	0.0307917	0.03315	0.0342642	0.0262582	25. Contact
25. Post-Contact	0.00631949	0.00593627	0.00694843	0.00497213	0.00469078	0.00525202	25. Post-Contact	0.00464385	0.00329317	0.00332598	0.00381251	0.00377565	0.00337726	25. Post-Contact	0.0098461	0.00848342	0.00868207	0.00815767	0.00886129	0.00878344	25. Post-Contact	0.00631698	0.00601623	0.00612592	0.00842015	0.00830188	0.00592964	25. Post-Contact	0.0141833	0.0167527	0.00874569	0.00798432	0.00776605	0.00981268	25. Post-Contact	0.00825209	0.00987098	0.042941	0.0343435	0.00932483	0.00880116	25. Post-Contact	0.00663076	0.00461331	0.00454435	0.00545911	0.00416937	0.00440409	25. Post-Contact
26. Pre-Contact	0.00658343	0.00861265	0.00508898	0.00548906	0.00548654	0.00478199	26. Pre-Contact	0.00416656	0.00403427	0.00410768	0.00340025	0.00369545	0.00374643	26. Pre-Contact	0.00826579	0.0081144	0.00789335	0.00824287	0.00794731	0.0078721	26. Pre-Contact	0.00649191	0.0067649	0.00624496	0.00832549	0.00863533	0.00654026	26. Pre-Contact	0.00706989	0.0063068	0.00601929	0.00567477	0.00565142	0.00590925	26. Pre-Contact	0.0163545	0.0186524	0.0350079	0.0283523	0.00808336	0.0096659	26. Pre-Contact	0.00644319	0.00489544	0.00399889	0.00412185	0.0044535	0.00422465	26. Pre-Contact
26. Contact	0.0141534	0.0274875	0.0369671	0.0148111	0.0164308	0.0351322	26. Contact	0.024062	0.0221494	0.0325879	0.0175	0.0216484	0.0292858	26. Contact	0.0266785	0.0318057	0.036269	0.0247757	0.0331735	0.0388176	26. Contact	0.0196665	0.0203861	0.0201172	0.0194163	0.0201772	0.0156758	26. Contact	0.0269127	0.0358128	0.0273551	0.0256417	0.0233603	0.0243513	26. Contact	0.0224149	0.0250317	0.032563	0.0247833	0.0187816	0.014244	26. Contact	0.0310418	0.0429997	0.0252093	0.0326667	0.0371063	0.0295126	26. Contact
26. Post-Contact	0.00577365	0.00491416	0.00671996	0.00465008	0.00429494	0.00587984	26. Post-Contact	0.00297183	0.00305026	0.00314729	0.00428786	0.00358417	0.00324407	26. Post-Contact	0.0097886	0.00898457	0.00886604	0.00929606	0.0076506	0.0076282	26. Post-Contact	0.00608517	0.00667891	0.00657637	0.00868262	0.00814017	0.00659846	26. Post-Contact	0.0127948	0.0150365	0.00885039	0.0078591	0.00711917	0.00857942	26. Post-Contact	0.0108054	0.0183975	0.0198956	0.0134418	0.00886417	0.00888929	26. Post-Contact	0.00683483	0.00470953	0.00410838	0.00520203	0.00517279	0.00435504	26. Post-Contact
27. Pre-Contact	0.00537991	0.00786316	0.00529718	0.00531485	0.00449713	0.00518614	27. Pre-Contact	0.00361977	0.00436612	0.00399195	0.00362916	0.0042036	0.00418172	27. Pre-Contact	0.00871048	0.00830404	0.00791798	0.00840819	0.00809086	0.00746093	27. Pre-Contact	0.00681413	0.00644039	0.00635523	0.00847944	0.00768043	0.00608734	27. Pre-Contact	0.00773281	0.00637145	0.00647704	0.00626445	0.00538414	0.00601423	27. Pre-Contact	0.0212334	0.00902286	0.0163227	0.0096624	0.0470813	0.00932146	27. Pre-Contact	0.00773982	0.00476124	0.0046336	0.00435288	0.00401552	0.0043165	27. Pre-Contact
27. Contact	0.0159712	0.0246104	0.0391207	0.0147478	0.0161603	0.0392286	27. Contact	0.0228484	0.0225539	0.0337735	0.019469	0.0220158	0.0305134	27. Contact	0.0302667	0.0335635	0.0331796	0.025793	0.035779	0.0321943	27. Contact	0.0187838	0.0205618	0.0184042	0.0172032	0.0179015	0.0121435	27. Contact	0.0245221	0.0320433	0.0273819	0.0258798	0.0231817	0.0256125	27. Contact	0.0243192	0.0200951	0.0203242	0.0208288	0.0373469	0.0191057	27. Contact	0.0288908	0.0408268	0.0325699	0.0367178	0.0266107	0.0274035	27. Contact
27. Post-Contact	0.00562254	0.00605738	0.00580186	0.00534209	0.00462803	0.00547562	27. Post-Contact	0.00349855	0.0035219	0.00296801	0.0038195	0.00318089	0.00281556	27. Post-Contact	0.00914776	0.0097574	0.00872642	0.00905207	0.00800664	0.00864776	27. Post-Contact	0.0065922	0.00630396	0.00648296	0.00847234	0.00785601	0.00652853	27. Post-Contact	0.0144855	0.0147192	0.0104227	0.00785265	0.0077572	0.00753157	27. Post-Contact	0.00831651	0.00706579	0.0133067	0.00957446	0.0181377	0.00833517	27. Post-Contact	0.00599559	0.0047311	0.00431434	0.00463936	0.00452948	0.00475358	27. Post-Contact
28. Pre-Contact	0.00563375	0.00897085	0.00412652	0.00516846	0.00454486	0.00453113	28. Pre-Contact	0.0040696	0.00405531	0.00378653	0.00389894	0.00385701	0.00315332	28. Pre-Contact	0.00815319	0.00777882	0.00783417	0.00696505	0.00786683	0.0075003	28. Pre-Contact	0.00661216	0.00634897	0.00595083	0.00780133	0.0078075	0.00609062	28. Pre-Contact	0.0064676	0.00576511	0.00661173	0.0058548	0.00540039	0.00564945	28. Pre-Contact	0.00869603	0.0146329	0.0135539	0.00946393	0.00867937	0.00810361	28. Pre-Contact	0.00729898	0.00426336	0.00390495	0.0042002	0.004169	0.00416769	28. Pre-Contact
28. Contact	0.014031	0.0251421	0.0387693	0.0131643	0.0176843	0.0365056	28. Contact	0.0250979	0.0267748	0.0327584	0.0212976	0.0229972	0.0277492	28. Contact	0.0236502	0.0250559	0.0339089	0.0265115	0.0321422	0.0339383	28. Contact	0.0189771	0.0173572	0.0197755	0.0142697	0.0200714	0.0162441	28. Contact	0.0173306	0.0327041	0.0279303	0.0261876	0.0254824	0.0252634	28. Contact	0.0176432	0.0244213	0.0178723	0.0181664	0.0218352	0.0171733	28. Contact	0.031156	0.0456046	0.0317814	0.033946	0.033251	0.0252907	28. Contact
28. Post-Contact	0.00577394	0.00494081	0.00639604	0.00501976	0.00473449	0.00486515	28. Post-Contact	0.00354342	0.00261686	0.00352187	0.00385506	0.0033327	0.00313743	28. Post-Contact	0.0108074	0.00943525	0.00786088	0.0104896	0.00930094	0.00862471	28. Post-Contact	0.00648626	0.0065452	0.0060101	0.00810888	0.00817775	0.00619068	28. Post-Contact	0.013029	0.0149013	0.0105588	0.0092344	0.00718125	0.00896671	28. Post-Contact	0.00776164	0.00836288	0.0127312	0.00861024	0.0080065	0.00866834	28. Post-Contact	0.00738753	0.0046672	0.00429716	0.00495417	0.00419697	0.00428967	28. Post-Contact
29. Pre-Contact	0.00537986	0.00869301	0.0047847	0.00436038	0.00498572	0.00425051	29. Pre-Contact	0.00360213	0.00402715	0.00343818	0.00426919	0.00326328	0.0033807	29. Pre-Contact	0.00827817	0.00837718	0.00762494	0.0100685	0.00739842	0.00795995	29. Pre-Contact	0.00630355	0.00639679	0.00672863	0.00944502	0.00761627	0.00651916	29. Pre-Contact	0.00684444	0.00583299	0.00719634	0.00639576	0.0051778	0.0060556	29. Pre-Contact	0.00975946	0.0202064	0.0120399	0.00941021	0.00695571	0.0165686	29. Pre-Contact	0.00630463	0.00466947	0.00424897	0.004006	0.00400886	0.0042782	29. Pre-Contact
29. Contact	0.016745	0.0252483	0.0372142	0.0145073	0.0185835	0.0352513	29. Contact	0.0230085	0.0233882	0.031534	0.0196844	0.0190814	0.0290534	29. Contact	0.0277982	0.0279299	0.0362224	0.0256203	0.0356996	0.0333715	29. Contact	0.0173759	0.0199425	0.0210788	0.0144361	0.0177436	0.0158876	29. Contact	0.020189	0.0299055	0.0301202	0.0255541	0.026318	0.0278369	29. Contact	0.0200088	0.0345795	0.0243475	0.0162416	0.0194051	0.0223339	29. Contact	0.0307154	0.0323565	0.0302612	0.0318158	0.032807	0.0255332	29. Contact
29. Post-Contact	0.00538336	0.00619494	0.00641901	0.00466881	0.0046559	0.00556174	29. Post-Contact	0.00321316	0.00342635	0.00292598	0.00411396	0.00373579	0.00288841	29. Post-Contact	0.0102951	0.00837171	0.00807412	0.00936432	0.00804276	0.00894329	29. Post-Contact	0.00582007	0.006552	0.00693676	0.0102214	0.00799709	0.00603584	29. Post-Contact	0.0144256	0.0155637	0.00911866	0.00855859	0.00770504	0.0094723	29. Post-Contact	0.00791405	0.011659	0.00854277	0.00932678	0.00745798	0.0141754	29. Post-Contact	0.00691605	0.00500602	0.00455358	0.00691014	0.00457767	0.00458484	29. Post-Contact
[truncated: 55 more columns]

## Sheet: 300_1000
Figure 4 and Anova Analysis Data
Results of ANOVA analysis for each unit, 1 indicates p<0.05, 0 indicates p>=0.05
Unit	Condition Significance	Speed Significance	Direction Significance
1	TRUE	1	0
2	TRUE	1	1
3	TRUE	1	1
4	TRUE	1	1
5	TRUE	1	1
6	TRUE	0	0
7	TRUE	1	1
8	TRUE	1	1
9	TRUE	0	1
10	TRUE	0	1
11	TRUE	1	1
12	TRUE	1	0
13	TRUE	1	1
14	TRUE	1	1
15	TRUE	0	0
Average Power in LFPs
Unit 1							Unit 2							Unit 3							Unit 4							Unit 5							Unit 6							Unit 7							Unit 8
Trial	CR 90	CR 180	CR 360	RC 90	RC 180	RC 360	Trial	CR 90	CR 180	CR 360	RC 90	RC 180	RC 360	Trial	CR 90	CR 180	CR 360	RC 90	RC 180	RC 360	Trial	CR 90	CR 180	CR 360	RC 90	RC 180	RC 360	Trial	CR 90	CR 180	CR 360	RC 90	RC 180	RC 360	Trial	CR 90	CR 180	CR 360	RC 90	RC 180	RC 360	Trial	CR 90	CR 180	CR 360	RC 90	RC 180	RC 360	Trial
1. Pre-Contact	0.00283875	0.00328329	0.00276087	0.00329475	0.00282558	0.00271145	1. Pre-Contact	0.00234024	0.0023214	0.00218762	0.00226719	0.0022287	0.00217382	1. Pre-Contact	0.00524378	0.00566975	0.00543437	0.00523047	0.00533527	0.00637608	1. Pre-Contact	0.0042999	0.00426627	0.00434495	0.00622345	0.0063376	0.00538722	1. Pre-Contact	0.00493987	0.00550124	0.00434399	0.00460012	0.00423676	0.00447686	1. Pre-Contact	0.00731684	0.0243015	0.00575032	0.00950136	0.00854524	0.0133395	1. Pre-Contact	0.00421931	0.0040748	0.00293335	0.00342227	0.00311384	0.00329185	1. Pre-Contact
1. Contact	0.0109393	0.0139154	0.0120545	0.00937715	0.0114704	0.0176167	1. Contact	0.0197437	0.018167	0.0210794	0.0140989	0.0149691	0.0151616	1. Contact	0.0215099	0.0223168	0.0227949	0.0185133	0.0184529	0.0225716	1. Contact	0.0169065	0.0162455	0.0187692	0.0127129	0.0157611	0.0122206	1. Contact	0.0172625	0.0273833	0.0260141	0.0225062	0.0206884	0.0216566	1. Contact	0.0152015	0.0229176	0.0161583	0.0184994	0.0171585	0.0244427	1. Contact	0.0275517	0.0374714	0.0289225	0.0400303	0.0355296	0.0372314	1. Contact
1. Post-Contact	0.00321695	0.00298342	0.00351787	0.00287743	0.0034287	0.00388634	1. Post-Contact	0.00242372	0.00210974	0.00218657	0.00292081	0.00204956	0.00238352	1. Post-Contact	0.00716585	0.00790892	0.00657601	0.00646243	0.00648378	0.00627269	1. Post-Contact	0.005209	0.0047813	0.004768	0.00623921	0.00628629	0.00506324	1. Post-Contact	0.0107131	0.0121484	0.00792658	0.00641329	0.0050988	0.00663565	1. Post-Contact	0.00524637	0.0079161	0.00547835	0.00661883	0.00825293	0.00886379	1. Post-Contact	0.00488206	0.00299607	0.00305145	0.00408861	0.00367461	0.00351469	1. Post-Contact
2. Pre-Contact	0.00272663	0.00328755	0.00270474	0.00300043	0.00265768	0.00272139	2. Pre-Contact	0.00228273	0.00204989	0.00222679	0.00278197	0.0025127	0.00217796	2. Pre-Contact	0.00632224	0.00608725	0.00530736	0.00521846	0.00515002	0.00615457	2. Pre-Contact	0.0042604	0.00428273	0.00422596	0.00597418	0.00624077	0.00469583	2. Pre-Contact	0.00556645	0.0045824	0.00442547	0.00451544	0.00442865	0.00448515	2. Pre-Contact	0.0063512	0.0086383	0.00705642	0.00751319	0.00575069	0.0115645	2. Pre-Contact	0.00529183	0.00412867	0.00314743	0.00489603	0.00271418	0.00337125	2. Pre-Contact
2. Contact	0.0109875	0.014594	0.0114424	0.00971731	0.0101108	0.0174569	2. Contact	0.018213	0.0191898	0.0225923	0.0148163	0.0158823	0.0131587	2. Contact	0.0211754	0.0218155	0.0258821	0.0201925	0.0208913	0.020595	2. Contact	0.0149517	0.015323	0.0162355	0.0131406	0.0137137	0.0146195	2. Contact	0.014459	0.0267815	0.0248008	0.0200074	0.0189874	0.0189795	2. Contact	0.0176052	0.021384	0.0167237	0.0181748	0.0175807	0.0223954	2. Contact	0.0295812	0.031468	0.0253307	0.036815	0.0263782	0.0292229	2. Contact
2. Post-Contact	0.00351721	0.00327317	0.00352122	0.00316537	0.00316461	0.003599	2. Post-Contact	0.00213328	0.00214822	0.00215779	0.00270174	0.00228603	0.00225952	2. Post-Contact	0.00735793	0.00645055	0.00621864	0.00723015	0.00692102	0.00678336	2. Post-Contact	0.00530018	0.00440882	0.00430941	0.00662999	0.00686989	0.00457536	2. Post-Contact	0.0109593	0.0124155	0.00779196	0.00673058	0.0051749	0.00629821	2. Post-Contact	0.00605495	0.00544734	0.00694953	0.00626031	0.00559499	0.0119861	2. Post-Contact	0.00465693	0.00368602	0.003083	0.0036085	0.00356893	0.00286423	2. Post-Contact
3. Pre-Contact	0.00305481	0.00303767	0.00286596	0.00293257	0.00269204	0.00268656	3. Pre-Contact	0.00224714	0.00226812	0.00219571	0.00266213	0.00222499	0.00227147	3. Pre-Contact	0.00612388	0.00534105	0.00576129	0.00568309	0.00528505	0.00588695	3. Pre-Contact	0.00408693	0.00409423	0.00427541	0.00669788	0.00583255	0.00417993	3. Pre-Contact	0.00517993	0.00461092	0.00439429	0.00464633	0.00519865	0.00420146	3. Pre-Contact	0.0102242	0.00511191	0.00997647	0.00688714	0.00551242	0.0150142	3. Pre-Contact	0.00511076	0.00379737	0.00315037	0.00321526	0.00330857	0.00318027	3. Pre-Contact
3. Contact	0.012022	0.0148497	0.00997566	0.00924171	0.0102325	0.0174352	3. Contact	0.0184744	0.0204717	0.0211198	0.0173271	0.0130775	0.0154275	3. Contact	0.0196557	0.0233385	0.0327069	0.0188217	0.0204156	0.0268196	3. Contact	0.0194298	0.0141058	0.0195712	0.0129011	0.0111033	0.0128681	3. Contact	0.0214197	0.027179	0.0250244	0.0206825	0.0193726	0.024434	3. Contact	0.0203857	0.0145553	0.0173597	0.0173993	0.016923	0.0199263	3. Contact	0.0254898	0.0435937	0.0284317	0.0338052	0.032481	0.0343909	3. Contact
3. Post-Contact	0.00307398	0.00312696	0.00375223	0.0027448	0.00312256	0.00346702	3. Post-Contact	0.00245895	0.00210713	0.00202947	0.00259188	0.00243918	0.00203117	3. Post-Contact	0.00928943	0.00721212	0.00651274	0.00694869	0.00595636	0.00721214	3. Post-Contact	0.00556662	0.00440556	0.00407119	0.00716263	0.00632736	0.00470997	3. Post-Contact	0.0110257	0.0115072	0.00829685	0.00696711	0.00578259	0.00622163	3. Post-Contact	0.0124207	0.00449202	0.00669656	0.00700593	0.00555332	0.0105758	3. Post-Contact	0.00511217	0.00386888	0.00316284	0.00556466	0.00344484	0.00303717	3. Post-Contact
4. Pre-Contact	0.00296379	0.00318747	0.00268599	0.00307251	0.00268314	0.00315129	4. Pre-Contact	0.00236311	0.00221909	0.0022346	0.00248361	0.00236054	0.00241763	4. Pre-Contact	0.0064147	0.00562149	0.00607683	0.0067171	0.00493911	0.00566716	4. Pre-Contact	0.00415908	0.00389543	0.00449156	0.00706103	0.00570503	0.00452575	4. Pre-Contact	0.0052559	0.00587866	0.00411148	0.00472351	0.00446841	0.00404155	4. Pre-Contact	0.0194105	0.00905994	0.00635997	0.00748262	0.00870209	0.0174757	4. Pre-Contact	0.00424463	0.00376251	0.00306254	0.0032761	0.00358518	0.00280213	4. Pre-Contact
4. Contact	0.0109045	0.0134152	0.0116735	0.0098986	0.0109581	0.0176921	4. Contact	0.0171008	0.0181718	0.0199618	0.0165915	0.0151676	0.015906	4. Contact	0.0225371	0.0222509	0.0295759	0.017488	0.0212998	0.022977	4. Contact	0.0184585	0.0163486	0.0181793	0.0136776	0.0163265	0.0110929	4. Contact	0.0183564	0.0289349	0.0234287	0.0194917	0.019465	0.024789	4. Contact	0.024087	0.0185989	0.0129491	0.0189059	0.0191934	0.0279861	4. Contact	0.0263086	0.0330997	0.032471	0.0326288	0.0318576	0.0313693	4. Contact
4. Post-Contact	0.0032485	0.00324569	0.00362544	0.00293641	0.00277896	0.00328285	4. Post-Contact	0.00232109	0.00204811	0.00208106	0.00296565	0.00261467	0.00217527	4. Post-Contact	0.00725003	0.00694077	0.0069872	0.00623627	0.00612698	0.00696963	4. Post-Contact	0.0043815	0.00492426	0.00403246	0.00704088	0.00680788	0.00450881	4. Post-Contact	0.0117151	0.0116905	0.00709853	0.00696697	0.00610703	0.00629521	4. Post-Contact	0.0155721	0.00505605	0.00523878	0.00781466	0.00675991	0.0198101	4. Post-Contact	0.00615942	0.00324132	0.00294447	0.00406386	0.00331588	0.00336039	4. Post-Contact
5. Pre-Contact	0.00288043	0.00301515	0.00289139	0.00283671	0.00266759	0.0028044	5. Pre-Contact	0.00229324	0.00233969	0.00233215	0.00234958	0.00221042	0.00229319	5. Pre-Contact	0.00634535	0.00593709	0.00575398	0.00518245	0.00615929	0.00610654	5. Pre-Contact	0.00426264	0.00442736	0.00435158	0.00649381	0.00626767	0.00499554	5. Pre-Contact	0.0052992	0.00672207	0.00470509	0.00437272	0.00428901	0.00582786	5. Pre-Contact	0.00848737	0.00589791	0.00590315	0.00780697	0.00618696	0.018672	5. Pre-Contact	0.00611335	0.00345958	0.00280287	0.00318558	0.00318061	0.00294139	5. Pre-Contact
5. Contact	0.0116529	0.0154776	0.0141624	0.0109081	0.0102391	0.0162599	5. Contact	0.0172243	0.0195624	0.0219541	0.0155461	0.0152035	0.0133596	5. Contact	0.0228598	0.0232051	0.0284688	0.0178714	0.0174914	0.0267286	5. Contact	0.0170752	0.0159113	0.016552	0.0116844	0.0137184	0.0156176	5. Contact	0.0157487	0.0286424	0.0243748	0.0206883	0.020312	0.023278	5. Contact	0.0158108	0.016293	0.0139326	0.0193735	0.0190142	0.0267356	5. Contact	0.0272371	0.0358463	0.0279348	0.0359957	0.0310907	0.0316221	5. Contact
5. Post-Contact	0.00339605	0.00321983	0.00359123	0.00320219	0.00330648	0.00359179	5. Post-Contact	0.00213134	0.00212354	0.00199439	0.00317611	0.00246196	0.00234897	5. Post-Contact	0.00834427	0.00712758	0.00608049	0.00602769	0.00661109	0.00738212	5. Post-Contact	0.0047127	0.0049246	0.00428085	0.00631724	0.0063676	0.00438042	5. Post-Contact	0.0112059	0.0111307	0.00732704	0.00669906	0.00541098	0.00641508	5. Post-Contact	0.00548353	0.00532524	0.00502446	0.00703122	0.00618866	0.00934454	5. Post-Contact	0.00415391	0.00337109	0.00336731	0.00371655	0.00332022	0.0032454	5. Post-Contact
6. Pre-Contact	0.00289373	0.00322292	0.00282676	0.00306738	0.00282795	0.00248422	6. Pre-Contact	0.00205439	0.00232021	0.00198578	0.00237034	0.0023037	0.00258537	6. Pre-Contact	0.0076161	0.00448804	0.00618566	0.0057005	0.00679447	0.00549882	6. Pre-Contact	0.00450254	0.00425494	0.00450265	0.00656011	0.00560411	0.00460451	6. Pre-Contact	0.00542653	0.00451106	0.00426093	0.00423895	0.00400116	0.00503181	6. Pre-Contact	0.00970148	0.00575945	0.00686058	0.00900176	0.0105899	0.0053371	6. Pre-Contact	0.00369416	0.00405604	0.00300056	0.00343135	0.00287809	0.00340544	6. Pre-Contact
6. Contact	0.0128965	0.0147222	0.00953819	0.00903279	0.00942049	0.0161459	6. Contact	0.0202613	0.0225054	0.0216275	0.0140499	0.0161202	0.0135753	6. Contact	0.0226194	0.0219885	0.031242	0.0200675	0.0231204	0.0192674	6. Contact	0.0175028	0.0140667	0.0154543	0.0129885	0.0124534	0.0129751	6. Contact	0.0186991	0.0293423	0.025555	0.0235207	0.020096	0.022652	6. Contact	0.0198389	0.0154773	0.0129651	0.0203792	0.023381	0.01798	6. Contact	0.0254377	0.0347574	0.0330368	0.0328065	0.0306827	0.0328409	6. Contact
6. Post-Contact	0.00323686	0.0031793	0.00345539	0.00330575	0.00312002	0.00358914	6. Post-Contact	0.00244361	0.00210953	0.00237823	0.00292201	0.00253645	0.00222214	6. Post-Contact	0.00777893	0.00551872	0.00700288	0.00711534	0.00642185	0.00677919	6. Post-Contact	0.00503779	0.00485811	0.00398962	0.00673857	0.00640323	0.00417905	6. Post-Contact	0.0111882	0.011348	0.00668952	0.00741024	0.00535211	0.00665193	6. Post-Contact	0.00700593	0.00526095	0.00507116	0.00785634	0.0111154	0.00535918	6. Post-Contact	0.00658132	0.00317027	0.00348157	0.00411862	0.00364845	0.00306592	6. Post-Contact
7. Pre-Contact	0.00298143	0.00313034	0.00284024	0.00307964	0.00293564	0.0028124	7. Pre-Contact	0.00248068	0.00202806	0.00209386	0.00252226	0.00232675	0.00243531	7. Pre-Contact	0.00677493	0.00625471	0.00588883	0.00528475	0.00592893	0.00513315	7. Pre-Contact	0.00523361	0.00456724	0.00414597	0.00668816	0.00575674	0.00448367	7. Pre-Contact	0.00585778	0.00429588	0.00440491	0.00434993	0.00465304	0.00469817	7. Pre-Contact	0.0084537	0.00524793	0.00838387	0.00630385	0.00539542	0.0051287	7. Pre-Contact	0.00367437	0.0038399	0.00312905	0.00316349	0.00314597	0.00308351	7. Pre-Contact
7. Contact	0.0103433	0.0160094	0.0110525	0.0100429	0.0105677	0.0158087	7. Contact	0.0179651	0.018553	0.0215544	0.0151401	0.0190873	0.0169562	7. Contact	0.0236033	0.0231054	0.0319328	0.0202364	0.0199115	0.0291358	7. Contact	0.0160202	0.0160012	0.0171574	0.0150666	0.0129444	0.014534	7. Contact	0.0186919	0.0260917	0.0247142	0.0208687	0.0208121	0.0254473	7. Contact	0.0169881	0.0162621	0.0184943	0.0221439	0.0218609	0.0179715	7. Contact	0.0289936	0.0409129	0.0272442	0.0374678	0.0310141	0.0323838	7. Contact
7. Post-Contact	0.00333587	0.00327611	0.00403282	0.00279494	0.00336309	0.00355509	7. Post-Contact	0.00219399	0.00197195	0.00199828	0.00252783	0.00236139	0.00228564	7. Post-Contact	0.00826761	0.00645594	0.00584749	0.00621192	0.00596984	0.00729528	7. Post-Contact	0.00503331	0.00444128	0.00437065	0.0064013	0.00588533	0.00470272	7. Post-Contact	0.0112971	0.0115446	0.00793306	0.00658389	0.00551087	0.0059783	7. Post-Contact	0.00562775	0.00451783	0.00909461	0.00578281	0.00566118	0.00544481	7. Post-Contact	0.00586404	0.00365543	0.00297255	0.00402747	0.00357618	0.00329338	7. Post-Contact
8. Pre-Contact	0.00279148	0.00296782	0.00277756	0.00300283	0.00290323	0.00282536	8. Pre-Contact	0.00217445	0.00248925	0.00202406	0.00265751	0.00222043	0.00245076	8. Pre-Contact	0.00706883	0.00541152	0.00587197	0.00506341	0.0064971	0.00542041	8. Pre-Contact	0.00409647	0.00543072	0.00444916	0.00581694	0.00563361	0.00434318	8. Pre-Contact	0.00544418	0.00569868	0.00423767	0.00459412	0.00415916	0.00412957	8. Pre-Contact	0.00706526	0.00804461	0.0303718	0.0050607	0.00529839	0.00525044	8. Pre-Contact	0.00555188	0.00400076	0.00293678	0.00344295	0.0030612	0.00287627	8. Pre-Contact
8. Contact	0.0107299	0.0160591	0.0120864	0.0105117	0.0101579	0.0175333	8. Contact	0.0167298	0.017667	0.0209712	0.0175987	0.0148469	0.0136155	8. Contact	0.0169705	0.0241195	0.0227023	0.0161632	0.0174829	0.0241749	8. Contact	0.018004	0.0149543	0.0171555	0.0137383	0.0147604	0.012184	8. Contact	0.0142223	0.028702	0.023996	0.0211825	0.0205863	0.0230065	8. Contact	0.0181869	0.0170359	0.0364304	0.0190714	0.0207341	0.0171699	8. Contact	0.0276419	0.0408759	0.0262115	0.0380869	0.0284466	0.0362774	8. Contact
8. Post-Contact	0.00316252	0.0030157	0.00371569	0.00305281	0.00283537	0.00349979	8. Post-Contact	0.00251472	0.00204432	0.00217512	0.00283886	0.00229905	0.00239177	8. Post-Contact	0.00802365	0.00649527	0.00687953	0.00697139	0.00653529	0.00658332	8. Post-Contact	0.00480153	0.00476053	0.00430605	0.00612021	0.00588759	0.00451825	8. Post-Contact	0.0116377	0.0113345	0.00655081	0.00679015	0.005067	0.00644884	8. Post-Contact	0.00575161	0.00524839	0.0185391	0.00555105	0.00567212	0.0052297	8. Post-Contact	0.00558816	0.00349287	0.00347448	0.00378226	0.00361732	0.00312225	8. Post-Contact
9. Pre-Contact	0.00276609	0.00328426	0.0027383	0.00302769	0.00294465	0.00285242	9. Pre-Contact	0.00238763	0.00213551	0.00222177	0.00246937	0.0022215	0.0022344	9. Pre-Contact	0.00715179	0.00519976	0.00541782	0.00581062	0.00569693	0.00631575	9. Pre-Contact	0.00468628	0.004628	0.00454985	0.0062115	0.00595547	0.00477383	9. Pre-Contact	0.00536527	0.00475398	0.00427004	0.00462415	0.00428742	0.0043371	9. Pre-Contact	0.014945	0.0277457	0.0301017	0.0123037	0.014775	0.00580045	9. Pre-Contact	0.00664474	0.00337322	0.00299879	0.00288432	0.00295826	0.00298471	9. Pre-Contact
9. Contact	0.0110244	0.0152969	0.0117307	0.0113383	0.0102272	0.0149958	9. Contact	0.0171553	0.0181998	0.020106	0.0155236	0.0137565	0.0161371	9. Contact	0.0226795	0.0217389	0.0263903	0.0202358	0.0188941	0.0231827	9. Contact	0.0166759	0.0214284	0.0191104	0.0128294	0.0120396	0.0142028	9. Contact	0.0191646	0.0249254	0.0245865	0.0220547	0.0210311	0.0218551	9. Contact	0.0228798	0.0331266	0.0357819	0.0258275	0.0205135	0.0159371	9. Contact	0.0234879	0.0347618	0.0285893	0.0373187	0.0309729	0.0333578	9. Contact
9. Post-Contact	0.00326956	0.00301276	0.00358711	0.00298006	0.00292943	0.00375065	9. Post-Contact	0.00249406	0.00227459	0.00211087	0.00298567	0.00217176	0.00213265	9. Post-Contact	0.006812	0.00662656	0.00643576	0.00738697	0.00653727	0.00709299	9. Post-Contact	0.00442685	0.00437372	0.00450261	0.00640064	0.00601483	0.00476774	9. Post-Contact	0.0117409	0.0130133	0.00665914	0.00626362	0.00502228	0.00607857	9. Post-Contact	0.00740063	0.00938161	0.0123904	0.0157533	0.00573612	0.00621977	9. Post-Contact	0.00468101	0.00338979	0.00323468	0.00384131	0.00350805	0.00358626	9. Post-Contact
10. Pre-Contact	0.00291129	0.00329926	0.00268709	0.00302003	0.00270878	0.00276329	10. Pre-Contact	0.00232687	0.00227731	0.00230856	0.00236217	0.00218946	0.00241272	10. Pre-Contact	0.00534035	0.00753894	0.00551482	0.00606558	0.00526051	0.00524552	10. Pre-Contact	0.00463236	0.00443542	0.00438345	0.00619492	0.00606058	0.00439983	10. Pre-Contact	0.00660386	0.00477828	0.00493868	0.00425307	0.00537246	0.00401089	10. Pre-Contact	0.0053035	0.0410884	0.00957861	0.00812323	0.0165489	0.00601988	10. Pre-Contact	0.00532175	0.0036287	0.00302833	0.00308805	0.00333809	0.00297937	10. Pre-Contact
10. Contact	0.0114657	0.0150548	0.0112188	0.00962601	0.00880489	0.016929	10. Contact	0.0195252	0.0191596	0.0231091	0.0166786	0.0171307	0.0151681	10. Contact	0.0247438	0.0208368	0.0288679	0.0173816	0.0197236	0.0225928	10. Contact	0.0191925	0.0180472	0.0170207	0.0126749	0.0130278	0.0138645	10. Contact	0.0201919	0.026879	0.0272554	0.0230981	0.0205896	0.0241959	10. Contact	0.0160207	0.0354353	0.0143938	0.0215008	0.0344595	0.0169437	10. Contact	0.0253567	0.035821	0.0304156	0.0402509	0.0334411	0.0337736	10. Contact
10. Post-Contact	0.00346037	0.00306738	0.0032348	0.0027548	0.00322169	0.00339306	10. Post-Contact	0.00246876	0.00211964	0.00212041	0.00323011	0.00222533	0.00224018	10. Post-Contact	0.00737478	0.00719112	0.00574697	0.0062378	0.00590072	0.00658091	10. Post-Contact	0.00447052	0.00456575	0.00411031	0.0064637	0.00591128	0.00491079	10. Post-Contact	0.0109706	0.0124843	0.00668764	0.00695217	0.0056038	0.00607255	10. Post-Contact	0.00495879	0.0101789	0.00607308	0.00657067	0.0119459	0.00580133	10. Post-Contact	0.00530265	0.00353071	0.00313897	0.00393685	0.00308112	0.0032008	10. Post-Contact
11. Pre-Contact	0.00273952	0.00306744	0.00262931	0.00318708	0.00278231	0.0029555	11. Pre-Contact	0.00217221	0.00215535	0.00209233	0.00239217	0.00241003	0.0023912	11. Pre-Contact	0.00650827	0.00702757	0.00570055	0.00611923	0.00518695	0.00588796	11. Pre-Contact	0.00461983	0.00439471	0.00417709	0.00622272	0.00604035	0.00427465	11. Pre-Contact	0.00550524	0.00450895	0.00418868	0.00453458	0.00438696	0.00482951	11. Pre-Contact	0.00588244	0.00605146	0.00557128	0.00563906	0.0119065	0.00605134	11. Pre-Contact	0.00483482	0.0037977	0.00304148	0.00315094	0.00289629	0.00294071	11. Pre-Contact
11. Contact	0.0123195	0.0164326	0.0132818	0.0102467	0.00880716	0.0149858	11. Contact	0.0187401	0.0173524	0.0233173	0.0143412	0.0150546	0.013277	11. Contact	0.0228337	0.0267224	0.0250193	0.0195826	0.022107	0.0230532	11. Contact	0.0165306	0.0150742	0.0177157	0.012703	0.0154187	0.0136298	11. Contact	0.0175801	0.0286776	0.0237076	0.022256	0.0205216	0.0221718	11. Contact	0.0132049	0.0172381	0.0146938	0.0161855	0.02076	0.0177859	11. Contact	0.0254561	0.0287436	0.0285878	0.0410826	0.0315138	0.0306335	11. Contact
11. Post-Contact	0.00297953	0.00323206	0.00363576	0.00283556	0.00319323	0.00369069	11. Post-Contact	0.00227588	0.00238579	0.00216655	0.00293211	0.00220394	0.00211978	11. Post-Contact	0.00799028	0.00680171	0.00648764	0.0071665	0.00724873	0.00696643	11. Post-Contact	0.00551414	0.00478166	0.00483507	0.00672372	0.00586752	0.00430085	11. Post-Contact	0.0109062	0.0128455	0.00686463	0.0063356	0.00514073	0.00647715	11. Post-Contact	0.00628599	0.00479878	0.00529513	0.00552403	0.00790136	0.00567771	11. Post-Contact	0.00548379	0.00318658	0.00310373	0.00430061	0.00356959	0.00301298	11. Post-Contact
12. Pre-Contact	0.00291983	0.00313044	0.00263051	0.00276114	0.00269571	0.00272336	12. Pre-Contact	0.00232093	0.00207942	0.00207405	0.00253476	0.00260651	0.00257983	12. Pre-Contact	0.00656215	0.00630801	0.00596209	0.00588101	0.00615582	0.00585637	12. Pre-Contact	0.0045219	0.00431859	0.00420763	0.0061591	0.00545166	0.0044309	12. Pre-Contact	0.00545427	0.00423822	0.00503537	0.00546908	0.00463249	0.00445315	12. Pre-Contact	0.00640253	0.00494689	0.00516542	0.00471049	0.00462304	0.00542431	12. Pre-Contact	0.00782545	0.00341529	0.00307221	0.00326434	0.00329601	0.00300368	12. Pre-Contact
12. Contact	0.0104804	0.0145436	0.0136462	0.0113392	0.0108708	0.0173101	12. Contact	0.0162799	0.0186441	0.0238097	0.0161194	0.0149367	0.0163261	12. Contact	0.022038	0.0219814	0.0264047	0.0190641	0.019439	0.0313119	12. Contact	0.0152804	0.0154581	0.0148448	0.0118746	0.0165176	0.014822	12. Contact	0.0182406	0.027324	0.0251994	0.021486	0.0211474	0.0236325	12. Contact	0.0146377	0.0174769	0.0140894	0.0180509	0.0168262	0.0184658	12. Contact	0.0237287	0.0325825	0.0279193	0.039351	0.025745	0.0323279	12. Contact
12. Post-Contact	0.00350275	0.00313025	0.00393636	0.0029658	0.00335692	0.00331373	12. Post-Contact	0.00261388	0.00182252	0.00203464	0.00520022	0.00222726	0.00224122	12. Post-Contact	0.00830934	0.00700793	0.0069191	0.00646683	0.00616734	0.00690154	12. Post-Contact	0.00490954	0.0050841	0.00447165	0.00574803	0.00573916	0.0043949	12. Post-Contact	0.0117276	0.0121503	0.00719884	0.00707189	0.00510446	0.0061547	12. Post-Contact	0.00562318	0.00461298	0.00518083	0.00516623	0.00583613	0.00549927	12. Post-Contact	0.00556057	0.00290782	0.00313916	0.00418921	0.00325324	0.00298981	12. Post-Contact
13. Pre-Contact	0.00297267	0.00299547	0.00288971	0.00281708	0.00268188	0.00280371	13. Pre-Contact	0.00232947	0.002186	0.00229068	0.00253389	0.00242238	0.00277483	13. Pre-Contact	0.00606293	0.0061757	0.00485631	0.00572225	0.00508014	0.00587721	13. Pre-Contact	0.00467559	0.00471831	0.00404351	0.00659976	0.00585694	0.00401032	13. Pre-Contact	0.00584695	0.00444555	0.00421485	0.00488558	0.00428541	0.00452485	13. Pre-Contact	0.00780906	0.00572462	0.00576233	0.00551779	0.00479189	0.0061143	13. Pre-Contact	0.00578329	0.00343991	0.00311494	0.0030322	0.00311288	0.00403087	13. Pre-Contact
13. Contact	0.0123192	0.0156263	0.0118517	0.00961612	0.011662	0.0158738	13. Contact	0.0171319	0.0179611	0.0208823	0.0148612	0.0150027	0.0143588	13. Contact	0.0205302	0.0237712	0.0280614	0.0176887	0.0202621	0.031367	13. Contact	0.0159595	0.0174616	0.019171	0.0147393	0.0125793	0.0128768	13. Contact	0.0168564	0.0268546	0.025688	0.0205979	0.0208707	0.022865	13. Contact	0.0175223	0.015417	0.0147371	0.0168574	0.0176243	0.0167871	13. Contact	0.0232956	0.0366	0.0250147	0.0343084	0.0282825	0.030449	13. Contact
13. Post-Contact	0.00322493	0.00318656	0.0037541	0.00288611	0.00319479	0.00339358	13. Post-Contact	0.00252675	0.00201378	0.00221098	0.00291152	0.00230897	0.00238942	13. Post-Contact	0.00745284	0.00681618	0.00630209	0.00650127	0.00629828	0.00667754	13. Post-Contact	0.00449842	0.00488089	0.00495948	0.0067819	0.00586252	0.00438844	13. Post-Contact	0.0129028	0.0124274	0.00799549	0.00710995	0.00594504	0.00671932	13. Post-Contact	0.00683996	0.00470126	0.0053583	0.00479045	0.00599256	0.00718244	13. Post-Contact	0.00526021	0.00374022	0.00308719	0.00407085	0.00352138	0.00309422	13. Post-Contact
14. Pre-Contact	0.00309105	0.00339955	0.00297188	0.00291875	0.00284739	0.00274905	14. Pre-Contact	0.00220039	0.00226669	0.00231364	0.00247081	0.00249201	0.00252712	14. Pre-Contact	0.00667871	0.00593764	0.00538841	0.00599219	0.00594393	0.00595914	14. Pre-Contact	0.00430278	0.00424261	0.00410951	0.00722532	0.00615737	0.00387906	14. Pre-Contact	0.00521621	0.00407801	0.00414231	0.00509231	0.00418081	0.00427655	14. Pre-Contact	0.0157439	0.00617505	0.005191	0.00516412	0.00495735	0.00765689	14. Pre-Contact	0.00559308	0.00380524	0.00309089	0.00323674	0.00292494	0.0030583	14. Pre-Contact
14. Contact	0.0111046	0.0158838	0.0121187	0.0107799	0.00964203	0.0173929	14. Contact	0.0186874	0.0180472	0.0209675	0.0133511	0.0165083	0.017227	14. Contact	0.0215829	0.0277173	0.0330592	0.0215288	0.0200669	0.0184951	14. Contact	0.0157679	0.0164379	0.0175366	0.0114601	0.0172112	0.0136912	14. Contact	0.0186437	0.0262041	0.0221782	0.020348	0.0208556	0.0254075	14. Contact	0.0200471	0.0136242	0.0130557	0.0174511	0.0223514	0.0188409	14. Contact	0.0281107	0.0353773	0.0273673	0.0338882	0.0274013	0.0313916	14. Contact
14. Post-Contact	0.00333489	0.00322788	0.00385601	0.00332107	0.00301404	0.00355728	14. Post-Contact	0.00262756	0.00227984	0.00207721	0.00279031	0.00256287	0.00219093	14. Post-Contact	0.0076631	0.00656786	0.00586145	0.00725089	0.00653495	0.00659884	14. Post-Contact	0.00514194	0.00465336	0.00484088	0.00651656	0.0061123	0.00516012	14. Post-Contact	0.0116638	0.012816	0.00740294	0.00660834	0.00494311	0.00672791	14. Post-Contact	0.00644062	0.0046578	0.00573137	0.00543755	0.00603512	0.00698286	14. Post-Contact	0.00492984	0.0033218	0.00305902	0.00408369	0.00332618	0.00300264	14. Post-Contact
15. Pre-Contact	0.00330687	0.00315369	0.00260772	0.0027364	0.00292558	0.00277403	15. Pre-Contact	0.00221907	0.00233837	0.00227536	0.00256836	0.00244939	0.00231033	15. Pre-Contact	0.00642809	0.00645553	0.00563556	0.00584949	0.00589602	0.0056878	15. Pre-Contact	0.00386258	0.00437867	0.00449943	0.00701419	0.00568107	0.00442722	15. Pre-Contact	0.00597506	0.00394731	0.0044667	0.00477583	0.00385793	0.00458528	15. Pre-Contact	0.00598428	0.0106862	0.00619237	0.00479398	0.00997832	0.00632094	15. Pre-Contact	0.006163	0.00360628	0.0027526	0.00300898	0.00303512	0.00299019	15. Pre-Contact
15. Contact	0.0117153	0.0145379	0.0140811	0.00989857	0.00985074	0.0150137	15. Contact	0.0189132	0.0147682	0.0228671	0.0184912	0.0152475	0.0169146	15. Contact	0.0217919	0.0227451	0.0297933	0.0192674	0.0198155	0.0282192	15. Contact	0.0163147	0.0159613	0.0157671	0.0109007	0.0110363	0.0132265	15. Contact	0.0170583	0.026039	0.026133	0.0204938	0.0220008	0.0237859	15. Contact	0.0151131	0.0183386	0.0141817	0.0188714	0.0221673	0.0165359	15. Contact	0.0237413	0.0297369	0.0280968	0.0360132	0.0274984	0.0310714	15. Contact
15. Post-Contact	0.00316121	0.00367946	0.00363376	0.00335563	0.00351827	0.00333461	15. Post-Contact	0.00231298	0.00282234	0.00228384	0.0027298	0.0022321	0.00237883	15. Post-Contact	0.00738355	0.00678941	0.00653235	0.00603615	0.00633134	0.0070599	15. Post-Contact	0.00508649	0.00534711	0.00432385	0.00681031	0.00557069	0.00456761	15. Post-Contact	0.0111193	0.0122078	0.0088816	0.00627285	0.00532212	0.00575815	15. Post-Contact	0.00591345	0.00534554	0.00510138	0.00580551	0.00536056	0.00529653	15. Post-Contact	0.00540511	0.00320645	0.00322166	0.00400582	0.00351647	0.00344579	15. Post-Contact
16. Pre-Contact	0.00303078	0.00329466	0.00263492	0.00307004	0.00292329	0.00270036	16. Pre-Contact	0.00232688	0.00229287	0.00219419	0.00243485	0.00236227	0.00212448	16. Pre-Contact	0.00687679	0.00570417	0.00526094	0.00558358	0.00539788	0.00523727	16. Pre-Contact	0.00439491	0.00431776	0.00447187	0.00688442	0.006091	0.0043864	16. Pre-Contact	0.00576728	0.00400292	0.00458108	0.0048304	0.00460986	0.00430643	16. Pre-Contact	0.00537906	0.0107428	0.0049063	0.00556768	0.0083901	0.0063383	16. Pre-Contact	0.0357583	0.00331557	0.00297933	0.00336826	0.00324798	0.00308902	16. Pre-Contact
16. Contact	0.0114708	0.0138264	0.0130577	0.0106746	0.0101941	0.0154432	16. Contact	0.0191436	0.0171719	0.0211291	0.0157726	0.0169842	0.0141533	16. Contact	0.0222509	0.0303163	0.0316156	0.0169642	0.0228937	0.0248184	16. Contact	0.0156634	0.0180463	0.0171857	0.0135082	0.012242	0.0148187	16. Contact	0.0188982	0.0258719	0.0255991	0.0219151	0.0242181	0.0231883	16. Contact	0.0149265	0.0194323	0.0148169	0.0171826	0.0260109	0.0177671	16. Contact	0.0259403	0.0370262	0.0271306	0.0386773	0.0317334	0.0318359	16. Contact
16. Post-Contact	0.0035516	0.00319889	0.00379707	0.00289184	0.00290678	0.00379515	16. Post-Contact	0.00249629	0.00219389	0.00202179	0.00279206	0.00232266	0.00247818	16. Post-Contact	0.00694904	0.00738063	0.00569499	0.00872553	0.0057899	0.00748283	16. Post-Contact	0.00439036	0.0044437	0.00414431	0.00621208	0.00627831	0.00422251	16. Post-Contact	0.0124437	0.0130927	0.00711342	0.00659524	0.00499337	0.00588082	16. Post-Contact	0.00645489	0.00611469	0.00465919	0.00612572	0.00773751	0.00696054	16. Post-Contact	0.00398576	0.00343045	0.00306191	0.00401236	0.00331637	0.00314219	16. Post-Contact
17. Pre-Contact	0.00302128	0.00306561	0.00260463	0.00322992	0.00282341	0.00284541	17. Pre-Contact	0.0022917	0.00227453	0.00269457	0.00223184	0.00262195	0.00228545	17. Pre-Contact	0.00628202	0.00591665	0.00635862	0.00606195	0.00700899	0.00625034	17. Pre-Contact	0.00441574	0.00443894	0.00453462	0.00683911	0.00584909	0.00407839	17. Pre-Contact	0.0056757	0.00667415	0.00438604	0.00481202	0.00416365	0.00604592	17. Pre-Contact	0.00813313	0.0140313	0.00597122	0.0053881	0.00534424	0.00662171	17. Pre-Contact	0.00665242	0.00328103	0.00314706	0.00313465	0.00317386	0.00311477	17. Pre-Contact
17. Contact	0.0108285	0.0142602	0.0113362	0.0112276	0.0105946	0.0180255	17. Contact	0.0187688	0.0211	0.0200893	0.0135642	0.0174766	0.0153663	17. Contact	0.0218708	0.0231589	0.0279577	0.0176618	0.0237014	0.0255449	17. Contact	0.0171179	0.0172445	0.0172164	0.0117229	0.00969865	0.0122068	17. Contact	0.0183346	0.0260205	0.0248463	0.0208061	0.021467	0.0228505	17. Contact	0.0179093	0.021511	0.0131457	0.0172644	0.0178499	0.0196477	17. Contact	0.0265426	0.0356049	0.0292953	0.0359607	0.0317102	0.0307343	17. Contact
17. Post-Contact	0.0034427	0.00333796	0.00376028	0.0032311	0.00305032	0.00371616	17. Post-Contact	0.00249532	0.00250816	0.00206934	0.00306346	0.00227399	0.00245842	17. Post-Contact	0.0066292	0.00704262	0.00654047	0.0063889	0.00660974	0.00737819	17. Post-Contact	0.00535374	0.00492567	0.00420079	0.00627599	0.0056724	0.00417654	17. Post-Contact	0.0121125	0.0130942	0.00659903	0.00705228	0.00519705	0.00618424	17. Post-Contact	0.00549942	0.00683358	0.00512611	0.0056635	0.00637284	0.00486912	17. Post-Contact	0.00461175	0.00335232	0.00309091	0.00410224	0.00332428	0.00308862	17. Post-Contact
18. Pre-Contact	0.00310264	0.00339412	0.00258993	0.00298042	0.00275288	0.00265062	18. Pre-Contact	0.00241309	0.00225395	0.00223796	0.00257302	0.00231997	0.0023524	18. Pre-Contact	0.00597964	0.00567108	0.00570353	0.00606042	0.00522276	0.00596982	18. Pre-Contact	0.00410232	0.0044868	0.00469008	0.00640412	0.00532794	0.00430865	18. Pre-Contact	0.00552335	0.00532928	0.00445446	0.00396421	0.00477652	0.00490628	18. Pre-Contact	0.00546842	0.00791391	0.00638693	0.00566793	0.0105905	0.00753356	18. Pre-Contact	0.00517945	0.00350475	0.00308377	0.00313938	0.00304194	0.00303695	18. Pre-Contact
18. Contact	0.0117295	0.0134145	0.011714	0.00886959	0.00979496	0.0130526	18. Contact	0.0181492	0.0188988	0.0236531	0.0142139	0.0180918	0.0139797	18. Contact	0.0224488	0.0235933	0.028883	0.016279	0.0188494	0.0256023	18. Contact	0.0174826	0.0175705	0.0165737	0.0144595	0.0137259	0.0129754	18. Contact	0.0203273	0.0266431	0.0251243	0.0209719	0.0211559	0.0221359	18. Contact	0.0143851	0.0174358	0.0164805	0.0194593	0.02169	0.0200594	18. Contact	0.0274677	0.0367008	0.0277798	0.0321602	0.0283907	0.0384438	18. Contact
18. Post-Contact	0.0031466	0.0030812	0.00383029	0.002737	0.00304706	0.00351149	18. Post-Contact	0.00224151	0.00203841	0.00207189	0.00285495	0.00237677	0.00261781	18. Post-Contact	0.00761549	0.00726398	0.0072985	0.00691505	0.00637973	0.0077239	18. Post-Contact	0.00502614	0.00529039	0.00438061	0.00656603	0.00587498	0.00450164	18. Post-Contact	0.0117329	0.0115332	0.00709492	0.00668858	0.00519732	0.00621521	18. Post-Contact	0.00594616	0.00547651	0.00643036	0.00749676	0.00758419	0.0103198	18. Post-Contact	0.00477144	0.00332812	0.00311146	0.00417162	0.00332746	0.00321986	18. Post-Contact
19. Pre-Contact	0.00301813	0.00325969	0.00297658	0.00320395	0.00292305	0.00284293	19. Pre-Contact	0.00214246	0.00211075	0.00207926	0.00253774	0.00219167	0.00226735	19. Pre-Contact	0.00672535	0.00642476	0.00585101	0.00610379	0.00564961	0.00619536	19. Pre-Contact	0.00437591	0.00420982	0.00422107	0.00597111	0.00586488	0.00437238	19. Pre-Contact	0.00540098	0.0043896	0.00433987	0.00427076	0.00406904	0.00409764	19. Pre-Contact	0.00541036	0.0161321	0.00576412	0.01498	0.00597739	0.0209153	19. Pre-Contact	0.00697497	0.00642861	0.00314392	0.00311946	0.00284555	0.00296458	19. Pre-Contact
19. Contact	0.0122337	0.015179	0.0127033	0.0111247	0.0106998	0.0146306	19. Contact	0.0187624	0.022292	0.0237994	0.0146943	0.0137067	0.0143762	19. Contact	0.0226987	0.0204669	0.0294961	0.0200319	0.023177	0.0263355	19. Contact	0.0161893	0.018311	0.0179787	0.0126488	0.011452	0.0154887	19. Contact	0.0218235	0.0241288	0.0245933	0.0213076	0.020814	0.0238469	19. Contact	0.0141788	0.0241957	0.0128412	0.0219539	0.0193512	0.0277953	19. Contact	0.0283585	0.0332389	0.0251214	0.0368778	0.0316648	0.0327574	19. Contact
19. Post-Contact	0.00362335	0.0033729	0.00385526	0.00281181	0.00282586	0.00330403	19. Post-Contact	0.00236177	0.00236392	0.00224211	0.00265641	0.00251571	0.00237824	19. Post-Contact	0.00708509	0.00746571	0.00644909	0.00700086	0.0064817	0.00671537	19. Post-Contact	0.00517929	0.00528654	0.00397791	0.00648715	0.00594363	0.00459389	19. Post-Contact	0.0111293	0.0118903	0.00640533	0.00647196	0.0056418	0.00706943	19. Post-Contact	0.00516423	0.00600192	0.00603743	0.0147725	0.00682982	0.0183577	19. Post-Contact	0.00461619	0.00342954	0.00313961	0.00374456	0.00351676	0.00312225	19. Post-Contact
20. Pre-Contact	0.00293648	0.00340267	0.0028739	0.00286825	0.00293794	0.00280838	20. Pre-Contact	0.00246134	0.00207473	0.00223683	0.00233919	0.00217789	0.00227677	20. Pre-Contact	0.00647366	0.005395	0.00523603	0.00557987	0.00619878	0.00585449	20. Pre-Contact	0.00460857	0.00449068	0.00443711	0.00585894	0.00572101	0.00453187	20. Pre-Contact	0.00577242	0.00434141	0.00479309	0.0042505	0.00475233	0.00431979	20. Pre-Contact	0.0171089	0.00555136	0.00746281	0.0129332	0.00635979	0.0100666	20. Pre-Contact	0.00644974	0.00384958	0.00292534	0.00322482	0.00298733	0.00282886	20. Pre-Contact
20. Contact	0.00996279	0.0139969	0.0121123	0.0108823	0.00983198	0.0166788	20. Contact	0.019727	0.0184602	0.0212034	0.0156401	0.0139906	0.013942	20. Contact	0.0216217	0.0231348	0.0260625	0.0208497	0.0190031	0.0216145	20. Contact	0.0182869	0.0162536	0.0136047	0.0123992	0.0146897	0.0146208	20. Contact	0.0128234	0.0283099	0.023258	0.0227914	0.0191681	0.0240715	20. Contact	0.0202621	0.0139991	0.0139035	0.0201943	0.0185298	0.018633	20. Contact	0.0282715	0.0386665	0.0293343	0.0363744	0.030876	0.0341569	20. Contact
20. Post-Contact	0.00320545	0.003111	0.00365921	0.00307047	0.0029743	0.00337039	20. Post-Contact	0.00222341	0.00199475	0.00188484	0.00283302	0.00249059	0.00238753	20. Post-Contact	0.00726073	0.00657179	0.00605914	0.00689675	0.00626982	0.0069933	20. Post-Contact	0.00436011	0.00473513	0.00428986	0.00595017	0.00627177	0.00399704	20. Post-Contact	0.0107757	0.011903	0.00636535	0.00655712	0.00569427	0.00753179	20. Post-Contact	0.00603979	0.0046567	0.00656026	0.00627806	0.00731234	0.00612942	20. Post-Contact	0.00486945	0.00322532	0.00331059	0.00416958	0.00369841	0.003362	20. Post-Contact
21. Pre-Contact	0.00317277	0.003053	0.00304475	0.00293751	0.00268317	0.00275416	21. Pre-Contact	0.00225419	0.00224744	0.00217185	0.00239298	0.00231635	0.00228337	21. Pre-Contact	0.00664886	0.00680893	0.00556383	0.0065314	0.00577322	0.00669735	21. Pre-Contact	0.00443825	0.00414614	0.00426399	0.00704451	0.00539554	0.00490569	21. Pre-Contact	0.00549072	0.0040871	0.00424722	0.00534345	0.00419058	0.00500659	21. Pre-Contact	0.00858269	0.0158774	0.00754556	0.0052396	0.00690796	0.00561123	21. Pre-Contact	0.00604481	0.00363886	0.00305394	0.00287672	0.0030369	0.00279442	21. Pre-Contact
21. Contact	0.0100456	0.0143579	0.0118553	0.0103823	0.0114074	0.018151	21. Contact	0.0227845	0.0179936	0.0200001	0.01543	0.0136621	0.0167001	21. Contact	0.0235295	0.0210159	0.0326318	0.0170253	0.0220356	0.0249335	21. Contact	0.0150436	0.0160454	0.0173822	0.0124156	0.0143344	0.014467	21. Contact	0.0119696	0.0279857	0.0252608	0.0235512	0.0219103	0.0238447	21. Contact	0.0182151	0.0214286	0.0161916	0.0204667	0.0226019	0.0166998	21. Contact	0.0223895	0.0349483	0.0314841	0.0407332	0.0283728	0.0364788	21. Contact
21. Post-Contact	0.00316279	0.00341903	0.00357365	0.00311561	0.00329641	0.00372808	21. Post-Contact	0.00233996	0.00200567	0.00200182	0.00292602	0.00240289	0.00250148	21. Post-Contact	0.00746692	0.00641207	0.00632975	0.00655293	0.00706337	0.00696355	21. Post-Contact	0.00569089	0.0040327	0.00437837	0.00678072	0.0066429	0.0045233	21. Post-Contact	0.0130284	0.0123946	0.00688435	0.00660944	0.00560397	0.00620369	21. Post-Contact	0.00646538	0.00580349	0.0058274	0.00541403	0.00675679	0.00558714	21. Post-Contact	0.00467686	0.00310017	0.00278655	0.00399244	0.00337463	0.003491	21. Post-Contact
22. Pre-Contact	0.00307062	0.00336618	0.00285898	0.00269426	0.00265895	0.00272152	22. Pre-Contact	0.00256884	0.00220569	0.00227809	0.00232932	0.00233357	0.00226042	22. Pre-Contact	0.00615634	0.00562315	0.00598701	0.00558347	0.00579801	0.00487427	22. Pre-Contact	0.00405647	0.00420658	0.00421549	0.00616642	0.00613314	0.00461216	22. Pre-Contact	0.00566436	0.00419622	0.0042945	0.00485233	0.00413377	0.00467984	22. Pre-Contact	0.00565228	0.0056377	0.0103289	0.00710089	0.00461076	0.00489108	22. Pre-Contact	0.00615492	0.00351146	0.00303264	0.00305012	0.00294676	0.00303635	22. Pre-Contact
22. Contact	0.0114132	0.01506	0.0106976	0.00991062	0.00994175	0.0164517	22. Contact	0.016852	0.0155504	0.0256259	0.0143029	0.0170281	0.0191839	22. Contact	0.0189375	0.0212047	0.0307572	0.0201225	0.0209276	0.0258784	22. Contact	0.0153389	0.0172932	0.0180772	0.0127645	0.0147924	0.0148246	22. Contact	0.01318	0.0234654	0.023735	0.022091	0.0197709	0.0230711	22. Contact	0.0184053	0.0136708	0.018183	0.0193253	0.0182396	0.0194167	22. Contact	0.0250813	0.0351232	0.0248088	0.0356038	0.0334912	0.0357562	22. Contact
22. Post-Contact	0.0031753	0.00317608	0.00403661	0.00313073	0.00324505	0.00379145	22. Post-Contact	0.00242894	0.0021666	0.00227398	0.00291779	0.00216908	0.00226263	22. Post-Contact	0.0093297	0.00622408	0.00595159	0.00642427	0.00551374	0.00705849	22. Post-Contact	0.00496416	0.00516584	0.00440268	0.00602628	0.00584259	0.00409463	22. Post-Contact	0.0109819	0.012812	0.00682105	0.00598606	0.00499742	0.00617692	22. Post-Contact	0.00560737	0.0048803	0.00767643	0.00592084	0.00576745	0.00532049	22. Post-Contact	0.00538489	0.00318427	0.0030967	0.00421915	0.00339585	0.003331	22. Post-Contact
23. Pre-Contact	0.00292103	0.00322872	0.00270018	0.0032002	0.00273419	0.00275693	23. Pre-Contact	0.00225952	0.00226878	0.00205252	0.00229098	0.00214735	0.00210307	23. Pre-Contact	0.00678103	0.00542357	0.00632822	0.00535943	0.00601885	0.00573922	23. Pre-Contact	0.00423389	0.00432415	0.00412401	0.00558565	0.00533556	0.00417273	23. Pre-Contact	0.00525531	0.0040989	0.00408842	0.00487164	0.00409766	0.00403764	23. Pre-Contact	0.00600106	0.01064	0.00735116	0.012338	0.00703998	0.00549989	23. Pre-Contact	0.0057253	0.00380998	0.00297022	0.00309182	0.00325012	0.00329567	23. Pre-Contact
23. Contact	0.010971	0.0132483	0.0131232	0.0112308	0.0105081	0.0171727	23. Contact	0.0148608	0.0205588	0.022976	0.0146031	0.0127411	0.0162031	23. Contact	0.0208906	0.0240724	0.0222822	0.019694	0.0229085	0.0247364	23. Contact	0.0154324	0.0146683	0.0173915	0.0111393	0.0132252	0.012416	23. Contact	0.0200023	0.0239612	0.0247644	0.0233575	0.0206553	0.0244103	23. Contact	0.0147713	0.020353	0.013872	0.0267398	0.0221007	0.0210994	23. Contact	0.0274005	0.0303241	0.0236715	0.0400275	0.0340285	0.02797	23. Contact
23. Post-Contact	0.00343703	0.00321621	0.00369166	0.00287955	0.00295447	0.0033755	23. Post-Contact	0.00254266	0.0021533	0.00214146	0.00295211	0.00209169	0.00225534	23. Post-Contact	0.00664095	0.006543	0.00691375	0.00643053	0.00673392	0.00691989	23. Post-Contact	0.00556187	0.00438266	0.0045191	0.00631688	0.00632733	0.00426621	23. Post-Contact	0.0116292	0.0130091	0.00686038	0.00688031	0.00530718	0.00680228	23. Post-Contact	0.00639904	0.00503215	0.00586909	0.0137529	0.00769498	0.0064127	23. Post-Contact	0.00534283	0.00351219	0.00331165	0.00397627	0.00333141	0.00325711	23. Post-Contact
24. Pre-Contact	0.00307503	0.00319103	0.00288236	0.0029615	0.00280854	0.00278574	24. Pre-Contact	0.00227801	0.00209154	0.00232496	0.00248815	0.00231897	0.00234172	24. Pre-Contact	0.0064747	0.00598524	0.00642964	0.00734425	0.00557161	0.00587877	24. Pre-Contact	0.00411842	0.00397045	0.00429933	0.00542741	0.00576865	0.00445918	24. Pre-Contact	0.00549855	0.00426243	0.00464841	0.00426382	0.00525688	0.00419424	24. Pre-Contact	0.00738812	0.0132843	0.00720937	0.0258504	0.0128005	0.00609929	24. Pre-Contact	0.00665125	0.00381429	0.00324147	0.00300826	0.00301743	0.00293481	24. Pre-Contact
24. Contact	0.0120069	0.0130247	0.0114777	0.01139	0.0104543	0.0160014	24. Contact	0.0182826	0.0182536	0.022239	0.0129043	0.0143898	0.0132962	24. Contact	0.0216913	0.0232271	0.0313124	0.0208525	0.0199637	0.0263372	24. Contact	0.0146574	0.0177688	0.0158816	0.0118723	0.0115709	0.0119899	24. Contact	0.0186243	0.0257272	0.0223127	0.0216795	0.0199378	0.0252067	24. Contact	0.013236	0.0213195	0.0141165	0.0392266	0.0285757	0.0174005	24. Contact	0.0265341	0.0360307	0.026128	0.0410191	0.0295441	0.0281495	24. Contact
24. Post-Contact	0.00311921	0.00291476	0.00392362	0.00319984	0.00322536	0.00332484	24. Post-Contact	0.00227439	0.00245634	0.00224371	0.00331124	0.00234137	0.00219666	24. Post-Contact	0.00684569	0.00783776	0.00586608	0.0068615	0.007098	0.00690288	24. Post-Contact	0.00483101	0.00444325	0.00418747	0.0060768	0.00617492	0.00454308	24. Post-Contact	0.0102818	0.0129571	0.00693642	0.00589731	0.0055334	0.0067369	24. Post-Contact	0.0062489	0.0104359	0.0102365	0.0213827	0.00885142	0.00546487	24. Post-Contact	0.00497895	0.00339765	0.00321569	0.00606053	0.00352396	0.00347246	24. Post-Contact
25. Pre-Contact	0.00283007	0.003151	0.0027219	0.00289743	0.00257981	0.00258795	25. Pre-Contact	0.00249649	0.0021813	0.00215843	0.00259102	0.00242371	0.00226484	25. Pre-Contact	0.0057882	0.00604217	0.00580236	0.00575358	0.00575524	0.00594749	25. Pre-Contact	0.00449285	0.00498325	0.0041204	0.00579597	0.00609043	0.00451044	25. Pre-Contact	0.00514235	0.00435664	0.00448898	0.00525435	0.00476457	0.0045244	25. Pre-Contact	0.00589976	0.0151697	0.0271301	0.0319319	0.00549792	0.00640732	25. Pre-Contact	0.00629101	0.00383225	0.0029427	0.0031588	0.0030831	0.00292211	25. Pre-Contact
25. Contact	0.0112732	0.0157054	0.0120186	0.0115267	0.0124568	0.0170976	25. Contact	0.0163362	0.0156396	0.0216366	0.0151486	0.015806	0.0173786	25. Contact	0.0213443	0.0261645	0.0323995	0.0182894	0.0237299	0.025206	25. Contact	0.0156012	0.0149161	0.0188859	0.0128924	0.0148114	0.0153884	25. Contact	0.0142645	0.0282172	0.0226246	0.0217162	0.0193115	0.0228356	25. Contact	0.0149138	0.0212107	0.0273299	0.0443334	0.0237039	0.0156527	25. Contact	0.0230971	0.0307748	0.0293296	0.0340612	0.0326739	0.0290687	25. Contact
25. Post-Contact	0.00363552	0.00324437	0.00399252	0.00329477	0.00293429	0.00355073	25. Post-Contact	0.00352894	0.00210891	0.00228225	0.00267156	0.00232643	0.00217005	25. Post-Contact	0.00756448	0.00671131	0.0066265	0.00631645	0.00685545	0.00690026	25. Post-Contact	0.00440419	0.00453208	0.00442881	0.00621983	0.00639525	0.00375117	25. Post-Contact	0.0105931	0.0135905	0.00665538	0.00642478	0.00566448	0.00736979	25. Post-Contact	0.00547987	0.00625067	0.0289465	0.0229384	0.00651637	0.00602682	25. Post-Contact	0.00467453	0.00336502	0.00311483	0.00489059	0.00339934	0.00333519	25. Post-Contact
26. Pre-Contact	0.00302823	0.00341407	0.0026025	0.00301527	0.00311629	0.00268686	26. Pre-Contact	0.00262414	0.00236331	0.00217755	0.00233711	0.00242452	0.00268244	26. Pre-Contact	0.00653873	0.00625415	0.00614367	0.00617903	0.0055914	0.0056799	26. Pre-Contact	0.00437708	0.00475907	0.00410845	0.00605253	0.00638462	0.00433334	26. Pre-Contact	0.00525345	0.00427583	0.00484949	0.00443411	0.00425616	0.00448826	26. Pre-Contact	0.0112059	0.0129445	0.0219425	0.018766	0.00498153	0.00567685	26. Pre-Contact	0.00569619	0.00359181	0.0029995	0.00312362	0.00326756	0.00319962	26. Pre-Contact
26. Contact	0.0128632	0.0139388	0.0125446	0.01144	0.010665	0.0179793	26. Contact	0.0197547	0.01622	0.0229985	0.0144964	0.0155711	0.0183548	26. Contact	0.022311	0.0251843	0.0333826	0.0162388	0.0242271	0.0320892	26. Contact	0.0167259	0.0161275	0.0147812	0.0146523	0.0137676	0.014343	26. Contact	0.0189189	0.0277657	0.0234567	0.0220327	0.0195756	0.0218041	26. Contact	0.0167925	0.0192255	0.0219345	0.018778	0.017661	0.015495	26. Contact	0.029374	0.0414015	0.023903	0.0350509	0.0340115	0.0314288	26. Contact
26. Post-Contact	0.00325898	0.00302903	0.00374977	0.00281655	0.00322449	0.00356614	26. Post-Contact	0.00212859	0.00216738	0.00194353	0.00279296	0.00226343	0.00210327	26. Post-Contact	0.00734334	0.00734177	0.00639487	0.0065215	0.00629706	0.00607159	26. Post-Contact	0.00409132	0.00438451	0.00415998	0.00593068	0.00533676	0.00414	26. Post-Contact	0.0101548	0.0117602	0.00655396	0.0061287	0.00551435	0.00626974	26. Post-Contact	0.00828551	0.0128297	0.0107821	0.00813104	0.00614981	0.00540454	26. Post-Contact	0.00517244	0.00354051	0.00321446	0.0041808	0.00400057	0.00329639	26. Post-Contact
27. Pre-Contact	0.00307145	0.00313817	0.00281687	0.00305929	0.00281574	0.00280981	27. Pre-Contact	0.00217013	0.00206873	0.00235684	0.00248698	0.00254625	0.00238751	27. Pre-Contact	0.00662909	0.00588319	0.00595024	0.00643059	0.00648705	0.00550529	27. Pre-Contact	0.00473368	0.00435517	0.00427075	0.00615941	0.00595848	0.0040219	27. Pre-Contact	0.0060239	0.0046369	0.00461151	0.00483751	0.00409008	0.00468417	27. Pre-Contact	0.015209	0.00579317	0.0105161	0.00611033	0.0316725	0.00586056	27. Pre-Contact	0.00698245	0.00338439	0.00334944	0.00325821	0.0030717	0.00312208	27. Pre-Contact
27. Contact	0.0127537	0.0166015	0.0129399	0.0119732	0.0108985	0.017289	27. Contact	0.0191703	0.0179749	0.0222971	0.0155505	0.0193443	0.0180982	27. Contact	0.0278507	0.0201068	0.026279	0.0223285	0.0195642	0.0234654	27. Contact	0.0183273	0.0182872	0.0179142	0.0135823	0.0139077	0.0123291	27. Contact	0.0176421	0.0258282	0.0233449	0.0218967	0.0186937	0.0238401	27. Contact	0.0184101	0.0157841	0.0168067	0.0181632	0.0319204	0.0211335	27. Contact	0.0247857	0.0371248	0.0268429	0.0377324	0.0296858	0.0302517	27. Contact
27. Post-Contact	0.0031505	0.00317351	0.00367121	0.00308668	0.00298844	0.00360838	27. Post-Contact	0.00247842	0.00232704	0.00202719	0.00277606	0.00229603	0.00204662	27. Post-Contact	0.00676254	0.00695844	0.00674651	0.00705556	0.00605021	0.00746039	27. Post-Contact	0.00425205	0.00446243	0.00435358	0.00600836	0.00585357	0.0047678	27. Post-Contact	0.0119437	0.011668	0.0074668	0.00620644	0.00572721	0.00565479	27. Post-Contact	0.0056833	0.00490156	0.00809394	0.00539393	0.011232	0.00562305	27. Post-Contact	0.00431267	0.00362484	0.00314462	0.00395927	0.00344728	0.00347563	27. Post-Contact
28. Pre-Contact	0.00312533	0.00313747	0.00268399	0.0029943	0.00302794	0.0027613	28. Pre-Contact	0.00224952	0.00220078	0.00212457	0.00256424	0.00235395	0.00223906	28. Pre-Contact	0.00658773	0.0055011	0.00602033	0.00526245	0.00579247	0.00585278	28. Pre-Contact	0.0045195	0.00424237	0.0043302	0.00538422	0.00545653	0.00430559	28. Pre-Contact	0.00512818	0.00430149	0.00500922	0.00456	0.00437997	0.00423026	28. Pre-Contact	0.00574912	0.00932197	0.00927416	0.00552076	0.00544597	0.00522807	28. Pre-Contact	0.00636662	0.00322069	0.00275659	0.00314104	0.00315445	0.00305423	28. Pre-Contact
28. Contact	0.0109565	0.0148142	0.0128241	0.0104091	0.011079	0.0170051	28. Contact	0.0182125	0.0192567	0.022332	0.0166198	0.017812	0.0145726	28. Contact	0.0175008	0.0198399	0.0268341	0.0186797	0.0217543	0.0255627	28. Contact	0.0159792	0.0140871	0.0179484	0.0119284	0.0162927	0.0139856	28. Contact	0.0132776	0.0237902	0.0231994	0.0227549	0.0224336	0.023425	28. Contact	0.0125148	0.0195229	0.0164364	0.0189323	0.0185475	0.0195775	28. Contact	0.0233668	0.0466933	0.028609	0.0335433	0.0346057	0.0334467	28. Contact
28. Post-Contact	0.00340737	0.0031481	0.00403262	0.00277938	0.00285115	0.00365041	28. Post-Contact	0.00241973	0.00194298	0.00209276	0.00282802	0.0023903	0.00213665	28. Post-Contact	0.00961028	0.00693332	0.00623379	0.00829477	0.00738843	0.00685671	28. Post-Contact	0.00499661	0.00478622	0.00417031	0.00600518	0.00601069	0.00446731	28. Post-Contact	0.0103072	0.0124093	0.00802266	0.00714292	0.00521464	0.00667438	28. Post-Contact	0.00530693	0.00541366	0.0070651	0.00548524	0.00607907	0.00563328	28. Post-Contact	0.00486925	0.00371865	0.00333184	0.00390672	0.00329627	0.00302526	28. Post-Contact
29. Pre-Contact	0.00304445	0.00296517	0.00277915	0.00307338	0.00279697	0.0028374	29. Pre-Contact	0.00235576	0.00200281	0.00208232	0.00265732	0.00228469	0.00239241	29. Pre-Contact	0.00723384	0.00641173	0.00567258	0.00793087	0.00562152	0.00631318	29. Pre-Contact	0.00454549	0.0043696	0.00412696	0.00681048	0.00577225	0.00417945	29. Pre-Contact	0.00536111	0.0043906	0.00520721	0.00478484	0.00405818	0.0042524	29. Pre-Contact	0.00613437	0.0137361	0.0072556	0.00575545	0.00473035	0.011512	29. Pre-Contact	0.00625831	0.00306501	0.00326728	0.00287106	0.00296361	0.00304599	29. Pre-Contact
29. Contact	0.0119293	0.0153319	0.0116481	0.0110182	0.00977547	0.0159533	29. Contact	0.0185308	0.0181798	0.0198572	0.0157748	0.0143489	0.0145156	29. Contact	0.0227328	0.0237229	0.0293379	0.019733	0.0266737	0.0258154	29. Contact	0.0139132	0.0159718	0.0178785	0.0124298	0.0153408	0.0135192	29. Contact	0.0126144	0.0247612	0.0252016	0.0211095	0.0216193	0.0237954	29. Contact	0.0172826	0.0256126	0.018667	0.0172139	0.0170833	0.0208927	29. Contact	0.0280193	0.030609	0.0271987	0.0309211	0.0331035	0.0300165	29. Contact
29. Post-Contact	0.00361255	0.00308396	0.00360958	0.00302506	0.0029903	0.00366228	29. Post-Contact	0.00210019	0.00222089	0.00202184	0.00278691	0.00233576	0.00207754	29. Post-Contact	0.00822598	0.00641375	0.00671489	0.00759084	0.00608664	0.00714283	29. Post-Contact	0.0042036	0.00456716	0.00426924	0.00679221	0.00605242	0.00383166	29. Post-Contact	0.0118408	0.0128677	0.00690231	0.00632912	0.00592878	0.0068526	29. Post-Contact	0.0051981	0.00827581	0.00543914	0.00537407	0.00549627	0.00927586	29. Post-Contact	0.00510692	0.00357696	0.00310027	0.00526331	0.00360487	0.00318522	29. Post-Contact
[truncated: 55 more columns]

## Sheet: 1000_3000
Figure 4 and Anova Analysis Data
Results of ANOVA analysis for each unit, 1 indicates p<0.05, 0 indicates p>=0.05
Unit	Condition Significance	Speed Significance	Direction Significance
1	TRUE	1	1
2	TRUE	1	0
3	TRUE	1	0
4	TRUE	1	1
5	TRUE	0	1
6	TRUE	1	1
7	TRUE	1	1
8	TRUE	1	0
9	TRUE	1	1
10	TRUE	1	1
11	TRUE	1	1
12	TRUE	1	1
13	TRUE	1	1
14	TRUE	1	1
15	TRUE	1	0
Average Power in LFPs
Unit 1							Unit 2							Unit 3							Unit 4							Unit 5							Unit 6							Unit 7							Unit 8
Trial	CR 90	CR 180	CR 360	RC 90	RC 180	RC 360	Trial	CR 90	CR 180	CR 360	RC 90	RC 180	RC 360	Trial	CR 90	CR 180	CR 360	RC 90	RC 180	RC 360	Trial	CR 90	CR 180	CR 360	RC 90	RC 180	RC 360	Trial	CR 90	CR 180	CR 360	RC 90	RC 180	RC 360	Trial	CR 90	CR 180	CR 360	RC 90	RC 180	RC 360	Trial	CR 90	CR 180	CR 360	RC 90	RC 180	RC 360	Trial
1. Pre-Contact	0.0042327	0.00468291	0.00446015	0.00424794	0.00394757	0.00396546	1. Pre-Contact	0.00285514	0.00273367	0.0027155	0.00263458	0.00261997	0.00281457	1. Pre-Contact	0.00546606	0.00791755	0.00738834	0.00724246	0.00664318	0.00925245	1. Pre-Contact	0.00444663	0.0048618	0.00553004	0.00756581	0.00685067	0.0065075	1. Pre-Contact	0.00543136	0.0053454	0.0049045	0.0050169	0.00451385	0.00560659	1. Pre-Contact	0.00485905	0.00647745	0.00489684	0.00527032	0.00489644	0.00562626	1. Pre-Contact	0.00426824	0.00400947	0.0036399	0.00351515	0.00344558	0.00366371	1. Pre-Contact
1. Contact	0.0209949	0.0247114	0.0199699	0.0135568	0.0160188	0.0207807	1. Contact	0.0151495	0.0151483	0.0160843	0.0118943	0.0169909	0.0176575	1. Contact	0.0290185	0.0276025	0.0255292	0.0309424	0.0281402	0.024062	1. Contact	0.020609	0.0222485	0.0238989	0.0197799	0.0253616	0.0189468	1. Contact	0.0136837	0.0213517	0.0213215	0.0198867	0.017386	0.0198742	1. Contact	0.0217644	0.0214544	0.0178052	0.02038	0.0202054	0.0165906	1. Contact	0.0231262	0.0381846	0.0322961	0.0345662	0.0293144	0.028187	1. Contact
1. Post-Contact	0.00535565	0.00552724	0.0075828	0.00429452	0.00442337	0.00527746	1. Post-Contact	0.0026592	0.00278453	0.00274585	0.00340419	0.00267467	0.00265775	1. Post-Contact	0.00903985	0.00963201	0.00955522	0.00840004	0.00966368	0.00875913	1. Post-Contact	0.00644218	0.00554584	0.00552829	0.00738295	0.00724018	0.0061196	1. Post-Contact	0.0100504	0.00943239	0.00661068	0.00598212	0.00533884	0.0058421	1. Post-Contact	0.00526823	0.00487341	0.00500084	0.00517636	0.00537311	0.00589668	1. Post-Contact	0.00585522	0.003673	0.00377566	0.00427781	0.00400691	0.00372677	1. Post-Contact
2. Pre-Contact	0.0043099	0.00483844	0.00456413	0.00414217	0.00381411	0.00393793	2. Pre-Contact	0.00279783	0.00271787	0.00281581	0.0028629	0.00264049	0.00267099	2. Pre-Contact	0.00934279	0.00826938	0.00708389	0.00619612	0.00679838	0.00799487	2. Pre-Contact	0.00460218	0.00504333	0.00529133	0.00670058	0.00681526	0.00577018	2. Pre-Contact	0.00510198	0.0045659	0.00486903	0.00481517	0.00453808	0.00494981	2. Pre-Contact	0.0050553	0.00492778	0.00479922	0.0049455	0.00460281	0.0055428	2. Pre-Contact	0.00531696	0.00361686	0.00368689	0.00477253	0.00331202	0.00362155	2. Pre-Contact
2. Contact	0.0222366	0.0226628	0.0219861	0.0141113	0.0162726	0.0215988	2. Contact	0.0125337	0.0159008	0.0163618	0.0122638	0.0162999	0.0178946	2. Contact	0.030803	0.0293619	0.0298361	0.0318552	0.0340401	0.0269592	2. Contact	0.022021	0.0216637	0.0230848	0.0211746	0.0231062	0.0173359	2. Contact	0.0124695	0.0211534	0.0200063	0.0201537	0.0168468	0.019065	2. Contact	0.0207558	0.0234849	0.0174151	0.0187159	0.0223945	0.0198611	2. Contact	0.0235712	0.0346782	0.0301174	0.0356404	0.025221	0.0245624	2. Contact
2. Post-Contact	0.00591187	0.00566135	0.00767926	0.00493104	0.00440576	0.00487734	2. Post-Contact	0.00272189	0.00286415	0.00281361	0.00327387	0.00277265	0.00260555	2. Post-Contact	0.00920318	0.00870866	0.00812808	0.00975232	0.00879486	0.00910243	2. Post-Contact	0.00578274	0.00522041	0.00512479	0.00708377	0.00737678	0.00478777	2. Post-Contact	0.00933158	0.00998308	0.00647142	0.00648819	0.00539014	0.00614548	2. Post-Contact	0.00535233	0.00473295	0.00507769	0.00518441	0.00521085	0.00596357	2. Post-Contact	0.00519344	0.00392903	0.00390473	0.00412568	0.00395944	0.00367683	2. Post-Contact
3. Pre-Contact	0.00440888	0.0047929	0.00470671	0.00517378	0.00415708	0.004009	3. Pre-Contact	0.0028769	0.00280046	0.0027085	0.00268721	0.00262859	0.00256168	3. Pre-Contact	0.00851897	0.00745222	0.00835106	0.00743431	0.00745346	0.00777441	3. Pre-Contact	0.00515902	0.00506387	0.0055229	0.00645834	0.00655182	0.00512601	3. Pre-Contact	0.00504215	0.00484541	0.00478773	0.00460212	0.0061652	0.0049624	3. Pre-Contact	0.00556482	0.00495656	0.00524175	0.00493921	0.00461064	0.00526795	3. Pre-Contact	0.00523761	0.0038533	0.00359908	0.00343147	0.00336648	0.00360038	3. Pre-Contact
3. Contact	0.0201304	0.0244143	0.0194322	0.0154846	0.0166399	0.0233542	3. Contact	0.0150925	0.0148778	0.0177725	0.0136066	0.0154731	0.01669	3. Contact	0.0257829	0.0271805	0.0289909	0.0307052	0.0265468	0.0225072	3. Contact	0.02003	0.0215528	0.0243527	0.0202183	0.0242766	0.0153395	3. Contact	0.0166903	0.02082	0.0201786	0.0204098	0.0179786	0.0203703	3. Contact	0.0198844	0.021576	0.0176803	0.0193075	0.0202425	0.0197333	3. Contact	0.021093	0.0431647	0.031202	0.030573	0.0265431	0.0283566	3. Contact
3. Post-Contact	0.0050841	0.00564184	0.00717887	0.00439403	0.00460433	0.00520346	3. Post-Contact	0.00312992	0.00268897	0.00280357	0.00333052	0.0026241	0.00261631	3. Post-Contact	0.0116365	0.00960112	0.00890315	0.00933805	0.00806679	0.0109056	3. Post-Contact	0.00564519	0.00526098	0.00506143	0.00833971	0.00732562	0.00538904	3. Post-Contact	0.00952431	0.00977729	0.0066007	0.00682207	0.00531214	0.00634106	3. Post-Contact	0.00575584	0.00500119	0.00498233	0.00525655	0.00504601	0.00538174	3. Post-Contact	0.00501287	0.00369706	0.00374377	0.00550007	0.00396333	0.00382507	3. Post-Contact
4. Pre-Contact	0.00452243	0.00478677	0.00448334	0.00418691	0.00409947	0.00456457	4. Pre-Contact	0.00300805	0.00279491	0.00273106	0.00276474	0.00270799	0.00265012	4. Pre-Contact	0.00876381	0.00703672	0.00852614	0.0100857	0.00615621	0.00784339	4. Pre-Contact	0.0048281	0.00498164	0.00550511	0.00686855	0.00656509	0.00531043	4. Pre-Contact	0.00519371	0.00520675	0.0049119	0.00523214	0.00467809	0.00479505	4. Pre-Contact	0.00606008	0.00500864	0.00488699	0.00494675	0.00490271	0.00609044	4. Pre-Contact	0.00422624	0.00395211	0.00353319	0.00341754	0.00331287	0.00367693	4. Pre-Contact
4. Contact	0.0186728	0.0230877	0.0244749	0.0142561	0.0168277	0.021121	4. Contact	0.0140109	0.0156465	0.016808	0.012785	0.015976	0.0189221	4. Contact	0.0272028	0.027479	0.0290239	0.0294288	0.0315389	0.0246346	4. Contact	0.0224253	0.0213901	0.0197868	0.0211784	0.0260315	0.0173764	4. Contact	0.0154108	0.0190232	0.0209768	0.0194836	0.0173682	0.0196918	4. Contact	0.0204842	0.0217815	0.014573	0.0199483	0.0192309	0.0191919	4. Contact	0.0221662	0.0363636	0.0296284	0.0293736	0.0260062	0.0259272	4. Contact
4. Post-Contact	0.00536586	0.00533465	0.00733526	0.00461514	0.00412573	0.00615533	4. Post-Contact	0.0028526	0.0030002	0.00272257	0.00355273	0.00264301	0.00275332	4. Post-Contact	0.00844632	0.00813011	0.00987057	0.00832784	0.00866313	0.00935256	4. Post-Contact	0.00495748	0.00561128	0.00499949	0.00694546	0.00791697	0.00546627	4. Post-Contact	0.00988669	0.0102934	0.00619777	0.00649313	0.0058224	0.00581709	4. Post-Contact	0.00645419	0.00482671	0.00509191	0.00515904	0.00512562	0.00654957	4. Post-Contact	0.00623613	0.00398191	0.00383428	0.0043434	0.00368478	0.00360585	4. Post-Contact
5. Pre-Contact	0.00479458	0.00429381	0.00453215	0.00415066	0.00430122	0.00419388	5. Pre-Contact	0.00270917	0.00277505	0.0025616	0.00269909	0.00262755	0.00282849	5. Pre-Contact	0.00875312	0.00794879	0.00795973	0.00717969	0.0088505	0.00812837	5. Pre-Contact	0.00448845	0.00530555	0.00524632	0.00702924	0.00696623	0.00549423	5. Pre-Contact	0.00530999	0.00584279	0.00495044	0.00486415	0.00473183	0.00594449	5. Pre-Contact	0.00542926	0.00484966	0.00458611	0.00500865	0.00475008	0.00648589	5. Pre-Contact	0.00577055	0.00372638	0.00360491	0.00345927	0.00330631	0.00361923	5. Pre-Contact
5. Contact	0.019771	0.0232778	0.0238429	0.0171934	0.0161545	0.0219068	5. Contact	0.0144896	0.0153542	0.0161531	0.0118732	0.0155328	0.0189156	5. Contact	0.0290993	0.0292429	0.0261552	0.0301786	0.0273076	0.0212983	5. Contact	0.020511	0.0234658	0.0209437	0.019433	0.0232051	0.0176032	5. Contact	0.0129585	0.0208498	0.020352	0.0206122	0.016465	0.0178943	5. Contact	0.0193629	0.0218504	0.017549	0.0190069	0.0212829	0.0190803	5. Contact	0.0235891	0.0395614	0.0311919	0.0322556	0.028389	0.0294774	5. Contact
5. Post-Contact	0.00577564	0.00562517	0.00814257	0.00397596	0.00475219	0.00492746	5. Post-Contact	0.00280966	0.00267986	0.0026701	0.00361126	0.00266491	0.0025795	5. Post-Contact	0.00950569	0.00964035	0.0082299	0.00960517	0.0103584	0.00944102	5. Post-Contact	0.00550113	0.00549445	0.00589117	0.00652127	0.0071305	0.00528379	5. Post-Contact	0.0101805	0.00928206	0.00655583	0.00650016	0.00529951	0.00618908	5. Post-Contact	0.00488779	0.00469916	0.00498054	0.00505107	0.00523166	0.00519758	5. Post-Contact	0.00488254	0.00364189	0.0038745	0.00476063	0.003767	0.00357794	5. Post-Contact
6. Pre-Contact	0.00432452	0.0046659	0.00485801	0.00422878	0.00462181	0.00425219	6. Pre-Contact	0.00272697	0.00282537	0.00273948	0.0027658	0.00267701	0.00257297	6. Pre-Contact	0.0104738	0.00581756	0.00854963	0.00769399	0.0104255	0.00795883	6. Pre-Contact	0.00473039	0.00467324	0.00625747	0.00694347	0.00626319	0.00612198	6. Pre-Contact	0.00542398	0.00472784	0.00511178	0.00487208	0.00459247	0.00529382	6. Pre-Contact	0.00547514	0.00482774	0.00503287	0.00523911	0.00519703	0.00486101	6. Pre-Contact	0.00393881	0.00369391	0.00356653	0.00333359	0.00336805	0.00365704	6. Pre-Contact
6. Contact	0.0192527	0.0227066	0.019846	0.0152933	0.0175161	0.022047	6. Contact	0.0151637	0.0149457	0.0184953	0.0130477	0.0171464	0.0170062	6. Contact	0.0292652	0.0274227	0.026488	0.0299911	0.0328722	0.0263447	6. Contact	0.0198891	0.0206987	0.0220696	0.0214455	0.0233551	0.0189054	6. Contact	0.0153788	0.0206131	0.0222977	0.0200428	0.0164992	0.0173151	6. Contact	0.0199857	0.0214434	0.0177098	0.021329	0.0212953	0.0205082	6. Contact	0.0231008	0.0361866	0.03641	0.0310832	0.0261677	0.0239939	6. Contact
6. Post-Contact	0.00565085	0.00503081	0.00800094	0.00461971	0.00474861	0.00492799	6. Post-Contact	0.00298907	0.00276566	0.00272874	0.00318656	0.00274915	0.00263413	6. Post-Contact	0.008998	0.00818246	0.00919404	0.00898606	0.00863114	0.00857442	6. Post-Contact	0.00489915	0.00551558	0.00510731	0.00713066	0.0072285	0.00512504	6. Post-Contact	0.009417	0.00962191	0.00600591	0.00680238	0.00500369	0.00642905	6. Post-Contact	0.00506817	0.0046515	0.00487327	0.00524309	0.00563104	0.00517592	6. Post-Contact	0.00662117	0.00337981	0.0037088	0.00443593	0.00396796	0.00390326	6. Post-Contact
7. Pre-Contact	0.00453105	0.00481482	0.00440746	0.00451469	0.00407703	0.00391772	7. Pre-Contact	0.00283997	0.00280276	0.00274611	0.00283474	0.00277435	0.00267039	7. Pre-Contact	0.00886425	0.0082527	0.00858086	0.00781466	0.00808346	0.00805763	7. Pre-Contact	0.00555155	0.00576425	0.00522481	0.00684269	0.00683574	0.00582192	7. Pre-Contact	0.00528147	0.00489601	0.00507692	0.00527906	0.00459802	0.00524703	7. Pre-Contact	0.00525773	0.0046108	0.00514372	0.00493564	0.00455673	0.00508491	7. Pre-Contact	0.00425368	0.00382121	0.00369309	0.00334043	0.00326044	0.00353565	7. Pre-Contact
7. Contact	0.0209322	0.0227753	0.0209752	0.0144615	0.0149542	0.0226488	7. Contact	0.0162113	0.0164268	0.0168653	0.0130165	0.0167844	0.0158984	7. Contact	0.0296525	0.0266597	0.0316482	0.0242808	0.0293423	0.0270931	7. Contact	0.0211564	0.0232589	0.0226567	0.0175184	0.021207	0.0176305	7. Contact	0.0142043	0.0221471	0.0196191	0.0186724	0.0172366	0.0196122	7. Contact	0.0194423	0.0223567	0.0179619	0.0179143	0.0229589	0.0200094	7. Contact	0.0224906	0.0403882	0.0291697	0.033617	0.0254379	0.0281075	7. Contact
7. Post-Contact	0.00536634	0.00545657	0.00776168	0.00431451	0.00463976	0.00525577	7. Post-Contact	0.00293997	0.00267141	0.0027523	0.00308278	0.00270356	0.0028237	7. Post-Contact	0.0084563	0.00857131	0.00799313	0.00895182	0.00846195	0.00905589	7. Post-Contact	0.00556234	0.00531964	0.00553301	0.00738151	0.00725933	0.00517756	7. Post-Contact	0.00950841	0.0100059	0.00615549	0.00647473	0.00546281	0.00593958	7. Post-Contact	0.00513611	0.00473016	0.00499754	0.00532282	0.00536254	0.00521328	7. Post-Contact	0.00631413	0.00378803	0.00378575	0.00419783	0.00402557	0.00360631	7. Post-Contact
8. Pre-Contact	0.0045854	0.00468532	0.00475632	0.00417733	0.00413421	0.00404876	8. Pre-Contact	0.00290248	0.00278491	0.00288999	0.00270792	0.00266895	0.00256013	8. Pre-Contact	0.00847653	0.00740619	0.00884111	0.00727287	0.00939204	0.00700746	8. Pre-Contact	0.00478181	0.00539728	0.00536619	0.0065302	0.00651072	0.00543346	8. Pre-Contact	0.0054401	0.00534366	0.00483974	0.00477952	0.00446059	0.00497211	8. Pre-Contact	0.00545725	0.00497711	0.00831512	0.00498107	0.00470737	0.00660317	8. Pre-Contact	0.00540562	0.00369859	0.00366899	0.00348039	0.0034818	0.0037456	8. Pre-Contact
8. Contact	0.020833	0.0214087	0.020914	0.0148675	0.0164595	0.0220825	8. Contact	0.0146121	0.0169393	0.0159135	0.0136971	0.0158533	0.0180121	8. Contact	0.0263673	0.0315252	0.0252772	0.0313622	0.0234121	0.0268434	8. Contact	0.0212892	0.0222865	0.020995	0.0198894	0.0215552	0.0178985	8. Contact	0.012199	0.0184519	0.0212891	0.0199164	0.0181236	0.0200704	8. Contact	0.0176882	0.0199347	0.0226398	0.0206291	0.0250292	0.0231299	8. Contact	0.0221296	0.0429147	0.0281599	0.0347951	0.0273716	0.0292646	8. Contact
8. Post-Contact	0.00561209	0.00496871	0.00758564	0.00435244	0.00425723	0.00505303	8. Post-Contact	0.00268592	0.00285841	0.00267001	0.00300418	0.00281659	0.0026637	8. Post-Contact	0.00869888	0.00871188	0.00872116	0.00921339	0.00895541	0.00871789	8. Post-Contact	0.00566027	0.00549051	0.00514626	0.00701277	0.00696049	0.00546053	8. Post-Contact	0.00923881	0.00904534	0.00602556	0.00656965	0.00509802	0.00586961	8. Post-Contact	0.00538388	0.00488986	0.00627596	0.0051377	0.00542302	0.0050888	8. Post-Contact	0.00552782	0.00378282	0.00374549	0.00448916	0.00409757	0.00384612	8. Post-Contact
9. Pre-Contact	0.00481667	0.00459253	0.00426518	0.00436201	0.00399496	0.00390928	9. Pre-Contact	0.00262504	0.00271843	0.00271871	0.00290774	0.00266458	0.00267828	9. Pre-Contact	0.00794985	0.00646321	0.00827677	0.00820319	0.00741676	0.00843737	9. Pre-Contact	0.00479799	0.0052183	0.0055643	0.00642283	0.00778117	0.00504596	9. Pre-Contact	0.00530889	0.00508975	0.00493919	0.00483701	0.00467627	0.00501299	9. Pre-Contact	0.00571667	0.00748518	0.00847999	0.00560495	0.0056382	0.00504499	9. Pre-Contact	0.00611758	0.00380838	0.00362267	0.00348167	0.00346643	0.00359056	9. Pre-Contact
9. Contact	0.0209711	0.0239541	0.02093	0.0149592	0.0162787	0.0231788	9. Contact	0.0140222	0.0157414	0.0152178	0.0118345	0.0156213	0.0172369	9. Contact	0.029036	0.0293694	0.0266227	0.029324	0.0297695	0.0211446	9. Contact	0.02091	0.0231092	0.0244126	0.0205157	0.0253418	0.016484	9. Contact	0.0127323	0.0195134	0.0199816	0.0207635	0.0178854	0.0194128	9. Contact	0.0193023	0.0242044	0.0180793	0.0210395	0.0217258	0.0219924	9. Contact	0.023116	0.0358035	0.0309286	0.0319965	0.02582	0.0285478	9. Contact
9. Post-Contact	0.00516904	0.00542178	0.00767137	0.00408284	0.00423754	0.00558872	9. Post-Contact	0.00292574	0.00295747	0.00287154	0.00344999	0.0026579	0.0026669	9. Post-Contact	0.00851519	0.00845731	0.00871181	0.00932578	0.00938371	0.00959346	9. Post-Contact	0.00543972	0.00512067	0.00531066	0.00695761	0.00702671	0.00553093	9. Post-Contact	0.0100395	0.0110636	0.00619631	0.00605762	0.00523724	0.00592063	9. Post-Contact	0.00515324	0.00560938	0.00574707	0.00576264	0.00525743	0.00521446	9. Post-Contact	0.0053607	0.00358857	0.00378865	0.00428226	0.00385009	0.00371113	9. Post-Contact
10. Pre-Contact	0.00509833	0.00481003	0.00466284	0.00451044	0.00435556	0.00424734	10. Pre-Contact	0.00286627	0.00280684	0.00264068	0.00268257	0.00259677	0.0025698	10. Pre-Contact	0.00693145	0.0105268	0.00823087	0.0078956	0.00823382	0.00723156	10. Pre-Contact	0.00505229	0.00518002	0.00512366	0.00711037	0.00712357	0.00566225	10. Pre-Contact	0.00555073	0.00463237	0.00547968	0.00462741	0.00540794	0.00499835	10. Pre-Contact	0.00537916	0.00932997	0.0052481	0.00518791	0.0058819	0.00509045	10. Pre-Contact	0.00543543	0.00372677	0.00364844	0.00350883	0.00330477	0.00357001	10. Pre-Contact
10. Contact	0.0196794	0.0251676	0.0203884	0.015854	0.0163283	0.0254759	10. Contact	0.0143952	0.0163699	0.0151068	0.0141025	0.0157351	0.0178457	10. Contact	0.0294089	0.0261611	0.0230212	0.0270862	0.0262219	0.0291461	10. Contact	0.0220581	0.0244537	0.0221923	0.0209264	0.0236919	0.0186067	10. Contact	0.0143425	0.0193765	0.0218662	0.0209381	0.0172201	0.0198404	10. Contact	0.0198855	0.0195722	0.0173288	0.0209116	0.0190045	0.0200668	10. Contact	0.0239986	0.0349548	0.0360962	0.0330035	0.0284969	0.028011	10. Contact
10. Post-Contact	0.00612969	0.00500198	0.00700224	0.00406924	0.00487595	0.0054144	10. Post-Contact	0.00285653	0.00275859	0.00273299	0.00317934	0.00287149	0.00285907	10. Post-Contact	0.0098065	0.00848266	0.008529	0.00749495	0.00869473	0.0089175	10. Post-Contact	0.00505803	0.00516921	0.00531082	0.00703974	0.00705307	0.00584089	10. Post-Contact	0.00958576	0.00995305	0.00605989	0.00652362	0.0053763	0.00608301	10. Post-Contact	0.00521128	0.00484642	0.00489275	0.00505509	0.00615023	0.00527589	10. Post-Contact	0.00557696	0.00374791	0.00385528	0.00426127	0.00376761	0.00367664	10. Post-Contact
11. Pre-Contact	0.00452932	0.0044954	0.00475296	0.00462011	0.0040225	0.00420575	11. Pre-Contact	0.00274772	0.00274471	0.00270539	0.00273646	0.00262088	0.0025861	11. Pre-Contact	0.00758167	0.00954346	0.00766507	0.00910301	0.00788231	0.00771664	11. Pre-Contact	0.00484887	0.00498202	0.00526258	0.00745041	0.00701195	0.00493282	11. Pre-Contact	0.00507342	0.00452201	0.00474461	0.00458306	0.00466061	0.00499894	11. Pre-Contact	0.00522207	0.00487251	0.00483739	0.00497105	0.0050757	0.00484059	11. Pre-Contact	0.0054043	0.00380048	0.00375512	0.00339974	0.00342438	0.00348087	11. Pre-Contact
11. Contact	0.0195476	0.0236109	0.0238427	0.0160504	0.017418	0.0207016	11. Contact	0.0129656	0.0139637	0.0167762	0.0118447	0.0150135	0.0198019	11. Contact	0.0281518	0.0325167	0.025968	0.0292924	0.0268423	0.0197386	11. Contact	0.0215023	0.0223227	0.0209799	0.0204387	0.0214399	0.0157069	11. Contact	0.0146369	0.021041	0.0215134	0.0216006	0.0181703	0.0181198	11. Contact	0.0191748	0.0231299	0.0167815	0.0205031	0.0219447	0.0215176	11. Contact	0.0248741	0.0348983	0.0312513	0.0338018	0.0286764	0.0269812	11. Contact
11. Post-Contact	0.00531176	0.00685776	0.00712435	0.00426334	0.00460095	0.00529976	11. Post-Contact	0.00305474	0.00280322	0.00286231	0.00304406	0.00276837	0.00259838	11. Post-Contact	0.00903114	0.0085096	0.00871988	0.0088039	0.00886661	0.0101416	11. Post-Contact	0.00578259	0.00538085	0.00539343	0.00726372	0.00656855	0.00596632	11. Post-Contact	0.00956571	0.0105548	0.00619819	0.00636659	0.00544763	0.00603283	11. Post-Contact	0.00516912	0.00463173	0.00490898	0.00502709	0.00555926	0.00530582	11. Post-Contact	0.00574628	0.00337659	0.00375167	0.00426367	0.0038063	0.00375217	11. Post-Contact
12. Pre-Contact	0.00441352	0.00460426	0.00418115	0.00427313	0.00411657	0.00425914	12. Pre-Contact	0.00297974	0.00285008	0.00258076	0.00277067	0.0027708	0.00270491	12. Pre-Contact	0.00724829	0.00794597	0.00824568	0.0078794	0.00881958	0.00835557	12. Pre-Contact	0.00519785	0.00533593	0.00553529	0.00677065	0.00654605	0.00575147	12. Pre-Contact	0.00508286	0.00466979	0.0051144	0.00570294	0.00507799	0.00493729	12. Pre-Contact	0.0049433	0.00474418	0.00483702	0.004826	0.00464283	0.00463254	12. Pre-Contact	0.00666626	0.00383885	0.00367079	0.0032804	0.00344374	0.00372194	12. Pre-Contact
12. Contact	0.019159	0.0220653	0.022092	0.0149681	0.0159757	0.0207736	12. Contact	0.0154057	0.0174288	0.0157263	0.0132149	0.0143304	0.0181208	12. Contact	0.0277792	0.0267079	0.0244505	0.0272787	0.0308131	0.0276087	12. Contact	0.0208061	0.0204516	0.0216596	0.0205796	0.0230467	0.0165978	12. Contact	0.0152605	0.0203006	0.0218634	0.0204513	0.0169412	0.0185705	12. Contact	0.0171786	0.0233836	0.0187741	0.0210698	0.0215052	0.0212217	12. Contact	0.0219059	0.0392288	0.0323509	0.0339954	0.0262833	0.0274521	12. Contact
12. Post-Contact	0.00598081	0.00597838	0.00754341	0.0039105	0.00495089	0.00484747	12. Post-Contact	0.00272157	0.00283145	0.00274709	0.00742891	0.00264948	0.00273015	12. Post-Contact	0.00915162	0.00926336	0.00876815	0.00896191	0.00912585	0.0091956	12. Post-Contact	0.00585835	0.00672902	0.00527218	0.00740461	0.00678542	0.00529708	12. Post-Contact	0.0102772	0.0097349	0.00694162	0.0065263	0.00524258	0.00600247	12. Post-Contact	0.00511935	0.00471751	0.00486722	0.00519609	0.00487222	0.00514736	12. Post-Contact	0.00551833	0.00357646	0.00386273	0.00452141	0.00385169	0.00381804	12. Post-Contact
13. Pre-Contact	0.00493204	0.00412836	0.00409741	0.00492875	0.00426836	0.00384369	13. Pre-Contact	0.00271122	0.00271182	0.00280243	0.00272085	0.00284158	0.00272247	13. Pre-Contact	0.00749346	0.00785744	0.00616137	0.00811323	0.00670025	0.00720279	13. Pre-Contact	0.0056103	0.00531312	0.0053174	0.00862468	0.00664471	0.0052508	13. Pre-Contact	0.00528815	0.00482217	0.00501268	0.00490399	0.00454654	0.00530879	13. Pre-Contact	0.0051299	0.00471349	0.00497494	0.00483874	0.00466349	0.00514551	13. Pre-Contact	0.00561645	0.00378418	0.00367405	0.00351985	0.00350219	0.00374222	13. Pre-Contact
13. Contact	0.0201029	0.0251297	0.0222785	0.0149152	0.0141584	0.019971	13. Contact	0.0138011	0.0163295	0.0154669	0.0119705	0.0161097	0.019658	13. Contact	0.0286346	0.0298517	0.0280477	0.0310315	0.0252848	0.031351	13. Contact	0.0226571	0.0212517	0.0204794	0.0187361	0.0223147	0.016438	13. Contact	0.0136366	0.0184484	0.0222955	0.0209947	0.0166408	0.0196445	13. Contact	0.0178895	0.0217433	0.0180544	0.0212214	0.0225396	0.0209402	13. Contact	0.0233222	0.0405204	0.0290374	0.0309896	0.0272622	0.0281631	13. Contact
13. Post-Contact	0.00551041	0.00564562	0.00739426	0.00420125	0.00427888	0.00492686	13. Post-Contact	0.00289442	0.00277861	0.00266156	0.00318612	0.00271978	0.00270114	13. Post-Contact	0.00981028	0.00894503	0.00783557	0.00854627	0.00925242	0.00863093	13. Post-Contact	0.00548935	0.00572149	0.00522764	0.00732219	0.00696518	0.00520246	13. Post-Contact	0.0104243	0.00973361	0.00661543	0.00637687	0.00565285	0.00624662	13. Post-Contact	0.00547341	0.00471929	0.00478792	0.00505496	0.00524152	0.00509153	13. Post-Contact	0.00548083	0.00369472	0.00381884	0.00449117	0.00382607	0.00362788	13. Post-Contact
14. Pre-Contact	0.00487294	0.0056875	0.0046305	0.00447824	0.00449872	0.00411403	14. Pre-Contact	0.00276703	0.00262001	0.00268845	0.00275208	0.0026262	0.00259524	14. Pre-Contact	0.0086747	0.00917149	0.00726182	0.00823703	0.00722642	0.00804242	14. Pre-Contact	0.00475311	0.00483427	0.00517843	0.00734121	0.00689456	0.00519701	14. Pre-Contact	0.00535707	0.00451425	0.00498102	0.00547731	0.00463863	0.00483449	14. Pre-Contact	0.00572733	0.00490443	0.00503082	0.00489453	0.00460337	0.00535367	14. Pre-Contact	0.00528781	0.00351265	0.00365355	0.00343194	0.00342595	0.003712	14. Pre-Contact
14. Contact	0.0217966	0.0234841	0.0165488	0.0154249	0.0157952	0.0212351	14. Contact	0.015496	0.0169343	0.0158858	0.0124342	0.0181812	0.0166306	14. Contact	0.0292447	0.0273294	0.0326666	0.0310279	0.0300107	0.0277213	14. Contact	0.0215674	0.0211026	0.0202829	0.0180082	0.0204711	0.0181825	14. Contact	0.0183473	0.0196567	0.0213763	0.0211699	0.0188697	0.0189615	14. Contact	0.0220112	0.0196552	0.0179435	0.0186779	0.0207788	0.0216853	14. Contact	0.0237842	0.0364069	0.0312218	0.0306414	0.0265899	0.0253575	14. Contact
14. Post-Contact	0.0053753	0.00621809	0.0069655	0.00486171	0.00436796	0.00521667	14. Post-Contact	0.0030608	0.00284397	0.0028207	0.00308547	0.0028279	0.00266451	14. Post-Contact	0.00951708	0.00906831	0.00809244	0.0108174	0.00867881	0.00890812	14. Post-Contact	0.0056966	0.00576441	0.00535756	0.00736374	0.00709888	0.00651436	14. Post-Contact	0.00977845	0.00978114	0.00757659	0.00650781	0.00506377	0.00600637	14. Post-Contact	0.00513335	0.00471977	0.00473793	0.00503112	0.0053419	0.0051665	14. Post-Contact	0.00543384	0.00407142	0.00368749	0.00428004	0.00395534	0.00375204	14. Post-Contact
15. Pre-Contact	0.00507972	0.00426401	0.00411465	0.00402782	0.00414911	0.00433588	15. Pre-Contact	0.00268254	0.00269055	0.00263932	0.00278546	0.00272086	0.00268012	15. Pre-Contact	0.00950759	0.00848774	0.00724932	0.00892574	0.00787626	0.00822009	15. Pre-Contact	0.00468659	0.00515237	0.00523158	0.00735829	0.00696115	0.00552284	15. Pre-Contact	0.0054939	0.00470967	0.00500024	0.00496168	0.00454378	0.00498309	15. Pre-Contact	0.00468868	0.00504108	0.00495517	0.00496082	0.00501194	0.00490034	15. Pre-Contact	0.00591953	0.00378322	0.0036174	0.00339049	0.00335112	0.00371163	15. Pre-Contact
15. Contact	0.0192776	0.0234367	0.0211273	0.0135449	0.0158451	0.0209141	15. Contact	0.014612	0.0168991	0.0157189	0.0127341	0.0150963	0.0159694	15. Contact	0.0271965	0.0333784	0.025271	0.0304129	0.025102	0.022652	15. Contact	0.0208881	0.0216619	0.0200656	0.0186535	0.0195584	0.0198351	15. Contact	0.0141186	0.0193049	0.0216656	0.0193145	0.0179215	0.0198395	15. Contact	0.0179173	0.0215517	0.0172367	0.0203894	0.0212419	0.0205901	15. Contact	0.0222754	0.0358525	0.0297863	0.0326535	0.0262458	0.0281626	15. Contact
15. Post-Contact	0.005172	0.00607847	0.00808676	0.005127	0.00530943	0.00537606	15. Post-Contact	0.00291804	0.0030956	0.00274323	0.00330642	0.00277531	0.00272849	15. Post-Contact	0.00990088	0.00825713	0.00842309	0.00901666	0.00898118	0.0101308	15. Post-Contact	0.00600286	0.00658757	0.00507469	0.00741303	0.00711052	0.00512045	15. Post-Contact	0.00989448	0.0101425	0.00682343	0.00620866	0.00543361	0.00561075	15. Post-Contact	0.0052346	0.00461688	0.00486697	0.00536237	0.00512083	0.00518812	15. Post-Contact	0.00548122	0.00352367	0.00388389	0.00396032	0.00375649	0.00385003	15. Post-Contact
16. Pre-Contact	0.00514091	0.00490973	0.00421265	0.00422479	0.00440333	0.00381391	16. Pre-Contact	0.00268808	0.00292662	0.00267133	0.00273047	0.00256815	0.00268028	16. Pre-Contact	0.00833854	0.00782026	0.00746592	0.0087209	0.00685709	0.00743788	16. Pre-Contact	0.00466266	0.00479197	0.00639528	0.00715048	0.00690006	0.00518783	16. Pre-Contact	0.00538043	0.00453722	0.00504332	0.00521915	0.00443461	0.00504079	16. Pre-Contact	0.00490662	0.00538447	0.0049614	0.00486038	0.0048907	0.00494553	16. Pre-Contact	0.0503223	0.00380507	0.00369221	0.00363341	0.00342633	0.00364008	16. Pre-Contact
16. Contact	0.0200941	0.0229322	0.0200165	0.0142939	0.018601	0.0224249	16. Contact	0.0155639	0.0173441	0.015563	0.0127377	0.0139906	0.0178855	16. Contact	0.0284534	0.0313356	0.0270508	0.0231455	0.0280538	0.0270791	16. Contact	0.0225789	0.0228025	0.02121	0.0188966	0.0220904	0.0167877	16. Contact	0.0170318	0.01837	0.0191807	0.0191803	0.0176605	0.0189886	16. Contact	0.0170923	0.0222539	0.0180309	0.0190152	0.0227759	0.0210871	16. Contact	0.0223024	0.0366677	0.0320753	0.0319499	0.0265194	0.0269828	16. Contact
16. Post-Contact	0.0056488	0.00510153	0.00779318	0.00451307	0.00468533	0.00475947	16. Post-Contact	0.00289769	0.00289983	0.0027575	0.00324107	0.00280775	0.00267489	16. Post-Contact	0.00927462	0.00874348	0.00709135	0.0120809	0.00837685	0.00934295	16. Post-Contact	0.00503163	0.00514274	0.00512747	0.00710832	0.00668124	0.00523016	16. Post-Contact	0.0105728	0.0100837	0.00581441	0.00661562	0.00568246	0.00562674	16. Post-Contact	0.00546704	0.00510628	0.00505078	0.00517029	0.0048765	0.00509743	16. Post-Contact	0.005095	0.00355	0.00396831	0.00452655	0.00394859	0.00369453	16. Post-Contact
17. Pre-Contact	0.00445122	0.00419216	0.00517944	0.00465259	0.00398415	0.00378468	17. Pre-Contact	0.00269789	0.0028377	0.00282976	0.00259983	0.00267645	0.00265812	17. Pre-Contact	0.00707809	0.0074401	0.0081165	0.00776079	0.0110058	0.00882213	17. Pre-Contact	0.00509856	0.00510037	0.0051113	0.00728265	0.00648306	0.00499707	17. Pre-Contact	0.00535979	0.00598417	0.00492423	0.00480875	0.00482243	0.00594713	17. Pre-Contact	0.00502414	0.00534076	0.00480628	0.00480893	0.00466786	0.00513999	17. Pre-Contact	0.00657052	0.00373807	0.00368666	0.00336323	0.00340056	0.00359286	17. Pre-Contact
17. Contact	0.0198846	0.0213162	0.0196718	0.0151443	0.0155964	0.0195099	17. Contact	0.0153246	0.0161678	0.0152361	0.0135132	0.0161793	0.0181872	17. Contact	0.0280101	0.0284135	0.0282264	0.0303828	0.0263383	0.0241491	17. Contact	0.0201587	0.0217779	0.0216106	0.0193683	0.022106	0.0163795	17. Contact	0.0150699	0.0192226	0.0204787	0.0205609	0.0178799	0.0217635	17. Contact	0.019751	0.0212438	0.018565	0.0186189	0.0208335	0.0221816	17. Contact	0.0232514	0.0369905	0.0334517	0.0325092	0.026337	0.0290557	17. Contact
17. Post-Contact	0.00539283	0.00587964	0.00773529	0.00447123	0.00443991	0.00534715	17. Post-Contact	0.00296156	0.00302398	0.0028593	0.0031068	0.00281539	0.00271985	17. Post-Contact	0.00887342	0.00868863	0.00834965	0.00794101	0.0094219	0.0110018	17. Post-Contact	0.00564269	0.00595455	0.00543161	0.00705019	0.00678094	0.00513241	17. Post-Contact	0.0106628	0.0102426	0.00601676	0.00654168	0.00538471	0.00628219	17. Post-Contact	0.00531391	0.00484183	0.00495047	0.00522695	0.00551044	0.00530121	17. Post-Contact	0.00525638	0.0036882	0.0038814	0.00431734	0.00372583	0.00364735	17. Post-Contact
18. Pre-Contact	0.00476233	0.00455355	0.00443186	0.00413046	0.00405095	0.00408566	18. Pre-Contact	0.00295593	0.00272436	0.00266959	0.00295515	0.00262808	0.00250597	18. Pre-Contact	0.00730236	0.00776626	0.00831452	0.00900773	0.00636588	0.0084901	18. Pre-Contact	0.00492317	0.0050803	0.00583792	0.00722122	0.00659713	0.00535355	18. Pre-Contact	0.0051558	0.00664035	0.005001	0.00465155	0.00499911	0.00542246	18. Pre-Contact	0.00524858	0.00476208	0.00491608	0.00481375	0.00541372	0.00505968	18. Pre-Contact	0.00549116	0.0038385	0.00356589	0.00339988	0.00328637	0.00361518	18. Pre-Contact
18. Contact	0.0196275	0.0237661	0.0184248	0.0143878	0.0166241	0.0208032	18. Contact	0.0132764	0.0163918	0.016289	0.013722	0.0145168	0.0205004	18. Contact	0.0307431	0.0295165	0.0338451	0.0281811	0.0283187	0.0222499	18. Contact	0.0214643	0.0204446	0.023956	0.020757	0.023788	0.0170194	18. Contact	0.0191959	0.0211073	0.0225393	0.0197679	0.0178227	0.0204846	18. Contact	0.0194044	0.0205902	0.019745	0.0190299	0.0222625	0.0185376	18. Contact	0.0222978	0.034465	0.0307237	0.029365	0.0264851	0.0287692	18. Contact
18. Post-Contact	0.00518181	0.00541658	0.00727452	0.00442906	0.00411466	0.0054723	18. Post-Contact	0.00284864	0.00304783	0.00269722	0.00316831	0.0026973	0.00263161	18. Post-Contact	0.00929184	0.00971829	0.00936192	0.0103935	0.00809909	0.0106017	18. Post-Contact	0.00580739	0.00554446	0.00539997	0.00746206	0.00731007	0.00526869	18. Post-Contact	0.00966178	0.00973721	0.00590424	0.00617031	0.00515304	0.00601814	18. Post-Contact	0.0052071	0.00492044	0.00460577	0.00565587	0.00575749	0.00534244	18. Post-Contact	0.0053052	0.00342961	0.00403066	0.00453759	0.0036826	0.00379581	18. Post-Contact
19. Pre-Contact	0.00524807	0.00443838	0.00496639	0.00463567	0.00403707	0.00419955	19. Pre-Contact	0.00284477	0.00281762	0.00282101	0.00281732	0.00261904	0.00256434	19. Pre-Contact	0.00907329	0.00867494	0.00768986	0.00863352	0.00825202	0.00886095	19. Pre-Contact	0.00535866	0.00494628	0.00547973	0.00706051	0.00703457	0.00531557	19. Pre-Contact	0.00522603	0.00518874	0.00489596	0.00480039	0.00478284	0.00505806	19. Pre-Contact	0.00479477	0.00578376	0.00499704	0.0059053	0.00471737	0.00666112	19. Pre-Contact	0.00630804	0.00394675	0.00373472	0.00336201	0.00346395	0.00367312	19. Pre-Contact
19. Contact	0.0213284	0.0201869	0.0206602	0.0155686	0.0163652	0.0209193	19. Contact	0.0140737	0.0161479	0.0153123	0.012693	0.0135409	0.0177798	19. Contact	0.0278826	0.0275982	0.0314309	0.0299784	0.0277349	0.0236106	19. Contact	0.0200835	0.022497	0.0211691	0.0195496	0.0245336	0.0173486	19. Contact	0.0163639	0.0194645	0.0227614	0.0205164	0.0171193	0.0207558	19. Contact	0.0208072	0.0230719	0.0176717	0.0186661	0.018244	0.020713	19. Contact	0.0222969	0.0344316	0.0280506	0.0322182	0.0276482	0.0277437	19. Contact
19. Post-Contact	0.00542636	0.00509447	0.00752841	0.00432706	0.00421886	0.00494698	19. Post-Contact	0.00293986	0.00288918	0.00273286	0.00310581	0.00273782	0.00279493	19. Post-Contact	0.00808066	0.00901645	0.00869001	0.00858746	0.00984796	0.0102956	19. Post-Contact	0.00515418	0.00588029	0.00550842	0.00845297	0.00654056	0.00558775	19. Post-Contact	0.00940481	0.00988007	0.00614388	0.00602863	0.00534474	0.00619343	19. Post-Contact	0.00522602	0.00486504	0.00489166	0.00575768	0.00533216	0.00621072	19. Post-Contact	0.0052032	0.00357787	0.00374254	0.00480545	0.00381821	0.00368611	19. Post-Contact
20. Pre-Contact	0.00510166	0.00491671	0.00418785	0.00438713	0.00462212	0.00410508	20. Pre-Contact	0.00288927	0.00265201	0.00269623	0.00275776	0.00260527	0.00277129	20. Pre-Contact	0.00835905	0.00726687	0.00771826	0.00824479	0.00910877	0.00762439	20. Pre-Contact	0.00545868	0.00546316	0.00516273	0.00655374	0.00672601	0.00541738	20. Pre-Contact	0.00516219	0.00455193	0.00486848	0.00470244	0.00550877	0.00493191	20. Pre-Contact	0.00597261	0.00476131	0.00499202	0.00544401	0.00465802	0.00530108	20. Pre-Contact	0.00601364	0.00353732	0.00354114	0.00341404	0.00352443	0.00363378	20. Pre-Contact
20. Contact	0.0195847	0.0216119	0.0201133	0.0147815	0.0166928	0.0188075	20. Contact	0.014424	0.0161226	0.0155389	0.0127372	0.0141843	0.0184171	20. Contact	0.0286776	0.0298313	0.0263593	0.0289788	0.0294689	0.023701	20. Contact	0.0206635	0.0221915	0.0206813	0.0199259	0.024016	0.0171283	20. Contact	0.0124662	0.0211025	0.0209624	0.0206296	0.0175595	0.0198223	20. Contact	0.0198463	0.0208913	0.0189734	0.0191284	0.0195543	0.0207638	20. Contact	0.0223758	0.0383939	0.0330427	0.0309853	0.0261976	0.0282295	20. Contact
20. Post-Contact	0.00575194	0.00529048	0.0079204	0.00486238	0.00455494	0.00502554	20. Post-Contact	0.00276495	0.00286224	0.00285794	0.00312833	0.00272115	0.00271109	20. Post-Contact	0.00863495	0.00879075	0.00837757	0.00844399	0.00782277	0.0103826	20. Post-Contact	0.00524889	0.00522367	0.00495246	0.00634048	0.00687952	0.00546972	20. Post-Contact	0.00982992	0.0103628	0.00585651	0.0059691	0.00513968	0.00632831	20. Post-Contact	0.0049499	0.00445791	0.00500175	0.00497114	0.00566133	0.00502576	20. Post-Contact	0.00541299	0.00368098	0.00372803	0.00482847	0.00412521	0.00377843	20. Post-Contact
21. Pre-Contact	0.00483138	0.00476918	0.00465385	0.0044301	0.00368404	0.0041219	21. Pre-Contact	0.00293474	0.00280447	0.00266176	0.00278926	0.00265237	0.00288221	21. Pre-Contact	0.00901345	0.00944298	0.00794533	0.00937587	0.00835108	0.00871908	21. Pre-Contact	0.00461391	0.00482353	0.00543258	0.00674332	0.00670986	0.00563583	21. Pre-Contact	0.00531158	0.00484835	0.0048757	0.00561202	0.00484596	0.00535936	21. Pre-Contact	0.00524087	0.00572523	0.00493442	0.0048701	0.00479901	0.0049195	21. Pre-Contact	0.00600463	0.0036197	0.00374775	0.00352666	0.0032387	0.0035294	21. Pre-Contact
21. Contact	0.0201938	0.0241678	0.0190969	0.0144264	0.0162992	0.0240969	21. Contact	0.014978	0.0160894	0.0160469	0.0121137	0.0130199	0.0177192	21. Contact	0.02854	0.0279227	0.0278947	0.0292211	0.0291533	0.0269341	21. Contact	0.0197291	0.021405	0.0240234	0.0187584	0.0238524	0.0177153	21. Contact	0.0149675	0.0216372	0.021545	0.0204424	0.0202433	0.0195061	21. Contact	0.0192268	0.0213603	0.0187064	0.0196852	0.0217811	0.0206586	21. Contact	0.0209822	0.0390618	0.0315174	0.0331111	0.0252445	0.0290513	21. Contact
21. Post-Contact	0.00551912	0.0060653	0.00759832	0.00495578	0.00481418	0.00508358	21. Post-Contact	0.00288451	0.00271172	0.00272663	0.00325583	0.00274727	0.00269148	21. Post-Contact	0.00990358	0.00838618	0.00789641	0.00863606	0.00943831	0.00983224	21. Post-Contact	0.00599389	0.00519878	0.00540088	0.00688434	0.00743014	0.00522678	21. Post-Contact	0.00986047	0.0102365	0.00607791	0.00582474	0.00508798	0.00595166	21. Post-Contact	0.00546287	0.00498437	0.00508655	0.00537918	0.00525207	0.00523213	21. Post-Contact	0.00519963	0.00355925	0.00373026	0.00443635	0.00396866	0.00358314	21. Post-Contact
22. Pre-Contact	0.00443764	0.00495686	0.00417793	0.00428839	0.00434237	0.00388455	22. Pre-Contact	0.00275957	0.00268548	0.00271857	0.00295226	0.00268079	0.00279463	22. Pre-Contact	0.00774914	0.00736167	0.00835608	0.00872283	0.00907179	0.00687209	22. Pre-Contact	0.00469346	0.00505957	0.00541528	0.00673473	0.00672431	0.00567129	22. Pre-Contact	0.00520655	0.00459052	0.00462542	0.00492655	0.00451099	0.00508081	22. Pre-Contact	0.00513443	0.00474153	0.0050854	0.00509695	0.00465396	0.00466296	22. Pre-Contact	0.00611188	0.00355412	0.00376026	0.00335933	0.00329547	0.00346015	22. Pre-Contact
22. Contact	0.0191175	0.0230678	0.0179242	0.0148702	0.0167013	0.0185579	22. Contact	0.0146598	0.0175059	0.0168081	0.0123001	0.0155645	0.0184293	22. Contact	0.0273581	0.0275888	0.023871	0.0293659	0.0280473	0.0344772	22. Contact	0.0208431	0.023621	0.0215186	0.0198398	0.0228466	0.0181926	22. Contact	0.0133806	0.0184218	0.0194727	0.0211985	0.0190251	0.0208459	22. Contact	0.0195076	0.0230991	0.0188295	0.0203717	0.0201165	0.0205746	22. Contact	0.0228613	0.0381952	0.0312564	0.0310094	0.0261682	0.0297097	22. Contact
22. Post-Contact	0.00535466	0.00565377	0.00766265	0.00457865	0.00463584	0.00503904	22. Post-Contact	0.00292789	0.00301811	0.00301168	0.00317281	0.00280967	0.00270758	22. Post-Contact	0.0101104	0.00843754	0.00919587	0.00834008	0.00811022	0.00941423	22. Post-Contact	0.00555255	0.0054324	0.00526662	0.00721349	0.00752619	0.00550513	22. Post-Contact	0.00965441	0.0107505	0.00598198	0.00598981	0.00531061	0.00617796	22. Post-Contact	0.00507632	0.00473278	0.00495121	0.00485623	0.00520028	0.00485457	22. Post-Contact	0.00562518	0.00362892	0.00368542	0.00461446	0.00381981	0.00387204	22. Post-Contact
23. Pre-Contact	0.00480343	0.00424808	0.00459911	0.00451707	0.00423106	0.00398716	23. Pre-Contact	0.00280812	0.00276796	0.00272597	0.00287095	0.00258583	0.00268571	23. Pre-Contact	0.00791491	0.00742396	0.00878696	0.00657431	0.00969111	0.00759823	23. Pre-Contact	0.0046996	0.00545326	0.00533835	0.00654073	0.00659984	0.00529951	23. Pre-Contact	0.00521393	0.00458729	0.00462195	0.00498288	0.00467002	0.00480769	23. Pre-Contact	0.00520523	0.00479341	0.00505229	0.00549282	0.00497193	0.00497064	23. Pre-Contact	0.00559042	0.00373698	0.00357767	0.00330775	0.00344557	0.00356927	23. Pre-Contact
23. Contact	0.0200252	0.0239954	0.0213321	0.0156486	0.0157857	0.0202847	23. Contact	0.0152068	0.0164382	0.0154891	0.0122067	0.0157687	0.0195999	23. Contact	0.029964	0.0272605	0.0268757	0.0310408	0.0302561	0.0262874	23. Contact	0.0215978	0.0203564	0.023399	0.0195357	0.0221905	0.0195762	23. Contact	0.0160381	0.0191448	0.0194979	0.0204089	0.0176647	0.0194167	23. Contact	0.0208349	0.0224027	0.016083	0.0184405	0.0197956	0.0216185	23. Contact	0.0223156	0.0354092	0.0318346	0.0305307	0.0284861	0.0263738	23. Contact
23. Post-Contact	0.00565378	0.00600335	0.00787027	0.00446159	0.00431681	0.00506019	23. Post-Contact	0.00291847	0.00287455	0.00281043	0.00318895	0.00268688	0.00270062	23. Post-Contact	0.00974894	0.00809685	0.00886766	0.00827127	0.00878972	0.00908228	23. Post-Contact	0.00597351	0.00515891	0.00534441	0.00687201	0.00715584	0.0052725	23. Post-Contact	0.0099412	0.0102352	0.00604782	0.00624144	0.00537589	0.00638388	23. Post-Contact	0.00533041	0.00481243	0.00497928	0.00608146	0.00599409	0.00524525	23. Post-Contact	0.00587706	0.00372871	0.00372493	0.00436097	0.00387604	0.00372295	23. Post-Contact
24. Pre-Contact	0.00456393	0.00520018	0.00441968	0.00404499	0.00434189	0.00390411	24. Pre-Contact	0.00274817	0.0027447	0.0027324	0.00262413	0.00269585	0.00268173	24. Pre-Contact	0.00788376	0.00841866	0.0087292	0.0103081	0.00750893	0.00768323	24. Pre-Contact	0.00490656	0.00496643	0.00529595	0.00698098	0.00696822	0.00532914	24. Pre-Contact	0.00516506	0.00478548	0.00475271	0.00467743	0.00486867	0.00489803	24. Pre-Contact	0.00598648	0.00544495	0.00507003	0.00766332	0.00528655	0.00504018	24. Pre-Contact	0.00566905	0.00375401	0.00358424	0.00347329	0.0033352	0.00355916	24. Pre-Contact
24. Contact	0.0176907	0.0216393	0.0233856	0.0155322	0.0142992	0.021245	24. Contact	0.0145598	0.0168378	0.0148558	0.0128667	0.0168758	0.0179218	24. Contact	0.0335965	0.027129	0.0312725	0.0287089	0.0274271	0.0315237	24. Contact	0.0203658	0.0224046	0.0221661	0.0191766	0.0218008	0.0183331	24. Contact	0.0182133	0.0196567	0.0197901	0.0205048	0.0170223	0.021008	24. Contact	0.0170348	0.0210302	0.0172316	0.0237182	0.0210879	0.0233056	24. Contact	0.020983	0.0387817	0.0314145	0.0328002	0.0234638	0.025068	24. Contact
24. Post-Contact	0.00545893	0.00552907	0.00781849	0.0047564	0.00496493	0.00520566	24. Post-Contact	0.00281311	0.00282839	0.00276044	0.00338148	0.00264939	0.00269613	24. Post-Contact	0.00892837	0.00969301	0.00796191	0.00910924	0.00917737	0.00851845	24. Post-Contact	0.00585243	0.00554053	0.00536002	0.00702324	0.00768593	0.00566742	24. Post-Contact	0.00962517	0.0102281	0.00589475	0.0058903	0.00538867	0.00619736	24. Post-Contact	0.00489612	0.0052077	0.00511202	0.00656023	0.00546788	0.00519417	24. Post-Contact	0.00510792	0.00364138	0.0037716	0.00523384	0.0039218	0.00373587	24. Post-Contact
25. Pre-Contact	0.00516033	0.0041884	0.00445978	0.0049226	0.00412758	0.00441614	25. Pre-Contact	0.00283147	0.00276063	0.00275607	0.00277604	0.00248266	0.00272438	25. Pre-Contact	0.00752652	0.00900977	0.00774856	0.00671503	0.00930427	0.00839661	25. Pre-Contact	0.00543801	0.00542794	0.00529113	0.00705173	0.00714042	0.00515805	25. Pre-Contact	0.00527796	0.00478162	0.0047916	0.00506116	0.00477305	0.00520633	25. Pre-Contact	0.00524043	0.00581325	0.00764051	0.00863453	0.00462091	0.00511687	25. Pre-Contact	0.00577341	0.00362724	0.00353659	0.00335183	0.00336327	0.00358585	25. Pre-Contact
25. Contact	0.0178675	0.0246985	0.0177037	0.0154672	0.0166856	0.0201625	25. Contact	0.0139133	0.0163414	0.0164735	0.0130464	0.0165091	0.0176283	25. Contact	0.0312502	0.0289901	0.0280571	0.0295286	0.0270576	0.0328293	25. Contact	0.0210123	0.0225013	0.0218952	0.0202858	0.0210195	0.0175177	25. Contact	0.0106817	0.0185148	0.0203105	0.0202694	0.01824	0.0203487	25. Contact	0.0208916	0.022181	0.0177253	0.0225239	0.019886	0.0231613	25. Contact	0.0221353	0.0322202	0.0331604	0.0293857	0.0268132	0.0280395	25. Contact
25. Post-Contact	0.00605279	0.00575333	0.00766844	0.00500278	0.00469642	0.00520009	25. Post-Contact	0.00339691	0.00285973	0.00278993	0.00319095	0.00282857	0.00263822	25. Post-Contact	0.00895327	0.00806284	0.0081496	0.00778539	0.00879311	0.00907202	25. Post-Contact	0.00483408	0.00514492	0.00571436	0.007306	0.0071873	0.00572422	25. Post-Contact	0.00980143	0.0107362	0.00610005	0.00581746	0.00561172	0.00643015	25. Post-Contact	0.00510946	0.00495545	0.00748292	0.0069519	0.00558047	0.00507393	25. Post-Contact	0.00542264	0.00396764	0.00381151	0.0046009	0.00407802	0.00358211	25. Post-Contact
26. Pre-Contact	0.00575148	0.00537613	0.00406364	0.00430324	0.0047975	0.00410022	26. Pre-Contact	0.0028666	0.00276715	0.00282544	0.00272245	0.00254514	0.00272784	26. Pre-Contact	0.00874754	0.00832661	0.00779404	0.00835739	0.0073637	0.00793691	26. Pre-Contact	0.00556129	0.00534323	0.00522226	0.00696192	0.00772229	0.00559623	26. Pre-Contact	0.00538166	0.00502016	0.00490503	0.00508384	0.00458724	0.00499612	26. Pre-Contact	0.00508044	0.00542024	0.00716134	0.00601197	0.00462631	0.00485316	26. Pre-Contact	0.00509266	0.00368472	0.00369254	0.00366749	0.00328136	0.00360321	26. Pre-Contact
26. Contact	0.0209997	0.0240533	0.0190359	0.0140819	0.015152	0.0201032	26. Contact	0.0151833	0.0157131	0.0169813	0.0133462	0.0148569	0.0203583	26. Contact	0.0280945	0.0263369	0.0303633	0.0270317	0.0277617	0.027715	26. Contact	0.0207468	0.0208066	0.0214263	0.0197734	0.021835	0.0163377	26. Contact	0.0175619	0.0214757	0.0202607	0.020655	0.0188031	0.0206883	26. Contact	0.0183807	0.0194337	0.0189944	0.0185693	0.0235152	0.0185849	26. Contact	0.0240231	0.0471378	0.0284468	0.0300905	0.0314191	0.0256463	26. Contact
26. Post-Contact	0.00575172	0.00583129	0.00747137	0.00458333	0.00464073	0.00548853	26. Post-Contact	0.00275787	0.00280075	0.00277665	0.00321088	0.00274602	0.00273602	26. Post-Contact	0.00970677	0.00843105	0.00808504	0.00768593	0.00981796	0.00892688	26. Post-Contact	0.00492453	0.00490843	0.0055952	0.00773507	0.00686222	0.00522315	26. Post-Contact	0.00973971	0.00991354	0.00602473	0.00598669	0.00596885	0.00612581	26. Post-Contact	0.00536961	0.00509628	0.00555163	0.00516447	0.00538594	0.00515914	26. Post-Contact	0.00525127	0.00372812	0.00377793	0.00461592	0.00376007	0.00371194	26. Post-Contact
27. Pre-Contact	0.00498671	0.00420367	0.00444264	0.00433278	0.00446413	0.00421495	27. Pre-Contact	0.00290575	0.00273368	0.00268707	0.00288877	0.00278774	0.00263443	27. Pre-Contact	0.00954953	0.00828025	0.00774463	0.00847016	0.00851544	0.00739862	27. Pre-Contact	0.00557297	0.00503066	0.00542943	0.00659796	0.00688554	0.00578411	27. Pre-Contact	0.00548751	0.00472569	0.0049824	0.00516458	0.00463224	0.00536719	27. Pre-Contact	0.00632186	0.00479474	0.00538433	0.0048844	0.00735893	0.00508615	27. Pre-Contact	0.00690338	0.00349057	0.00367996	0.00348627	0.00317689	0.00365862	27. Pre-Contact
27. Contact	0.0200858	0.0222127	0.0193232	0.0143159	0.0148466	0.0197727	27. Contact	0.0137041	0.0167764	0.0164381	0.0125841	0.0139485	0.0186393	27. Contact	0.0272175	0.031621	0.0274285	0.0269279	0.0257384	0.0275985	27. Contact	0.0197784	0.0230406	0.0208135	0.0207863	0.0251928	0.0162124	27. Contact	0.0142709	0.0209574	0.0202441	0.0204026	0.0179667	0.0203344	27. Contact	0.0208496	0.0196385	0.0157192	0.0185288	0.0250478	0.0227687	27. Contact	0.0223606	0.0442647	0.0335785	0.0341959	0.0260464	0.0244183	27. Contact
27. Post-Contact	0.0056384	0.00590397	0.00710003	0.00548682	0.00425618	0.00583433	27. Post-Contact	0.00307776	0.00284864	0.00280263	0.00314676	0.00271474	0.00271167	27. Post-Contact	0.00867429	0.0101735	0.00945169	0.00954339	0.00865558	0.00852172	27. Post-Contact	0.00493783	0.00515153	0.00574512	0.00663716	0.00689693	0.00568261	27. Post-Contact	0.0097763	0.00964828	0.00618179	0.00598394	0.00536517	0.00552684	27. Post-Contact	0.00525423	0.00472882	0.00493142	0.00511276	0.0056758	0.00526842	27. Post-Contact	0.00474571	0.00373034	0.00384514	0.00464111	0.0038579	0.0036566	27. Post-Contact
28. Pre-Contact	0.0046837	0.00505588	0.00421325	0.00419178	0.00465201	0.00419256	28. Pre-Contact	0.00278348	0.00263094	0.00279071	0.0028736	0.00264525	0.00266715	28. Pre-Contact	0.00858579	0.00723814	0.00888416	0.00716219	0.00805645	0.00842199	28. Pre-Contact	0.00496678	0.00477558	0.00541626	0.00699368	0.00696884	0.00535094	28. Pre-Contact	0.00531839	0.00521943	0.0062221	0.00475573	0.00447234	0.00498683	28. Pre-Contact	0.00496531	0.00504319	0.00490192	0.00485169	0.00486645	0.00506105	28. Pre-Contact	0.00575267	0.00343283	0.00359073	0.0033996	0.00333418	0.00357255	28. Pre-Contact
28. Contact	0.0186176	0.0229627	0.0205822	0.015457	0.0158757	0.0173889	28. Contact	0.0143797	0.0164619	0.0170833	0.014147	0.0154929	0.0187239	28. Contact	0.0288598	0.0318873	0.0256399	0.0295865	0.0302621	0.0291211	28. Contact	0.0190956	0.0230516	0.0221504	0.0197312	0.0233622	0.0152655	28. Contact	0.0123428	0.0203666	0.0209417	0.0218047	0.0181424	0.0199915	28. Contact	0.020989	0.019217	0.0169221	0.0187552	0.0224228	0.0203358	28. Contact	0.0217324	0.04485	0.0307787	0.0297376	0.0281017	0.0281408	28. Contact
28. Post-Contact	0.00534714	0.00565096	0.0076887	0.00444535	0.00505168	0.00515915	28. Post-Contact	0.00289063	0.00284587	0.00274788	0.00328356	0.00270393	0.00265923	28. Post-Contact	0.0110283	0.00899482	0.00826445	0.011198	0.0101837	0.00948019	28. Post-Contact	0.00571172	0.00570513	0.00554335	0.00726147	0.00722702	0.00547774	28. Post-Contact	0.00975068	0.00955532	0.00639443	0.00661633	0.00526559	0.00586836	28. Post-Contact	0.00500509	0.0049181	0.00487542	0.00480309	0.00543662	0.00509543	28. Post-Contact	0.00511653	0.00374505	0.00366885	0.00458643	0.0039749	0.00374469	28. Post-Contact
29. Pre-Contact	0.00429643	0.00402986	0.00489741	0.00435949	0.00453178	0.00463201	29. Pre-Contact	0.00301876	0.0028128	0.00280144	0.00271329	0.0026381	0.0027267	29. Pre-Contact	0.00967569	0.00814904	0.00713342	0.0120879	0.0072984	0.00862359	29. Pre-Contact	0.00731404	0.00512743	0.00537109	0.00738343	0.0065636	0.00526803	29. Pre-Contact	0.00518106	0.00480886	0.00538841	0.00489395	0.00452732	0.0049849	29. Pre-Contact	0.00490171	0.00541333	0.00508745	0.00479565	0.00454896	0.00569176	29. Pre-Contact	0.0056817	0.00359588	0.00359884	0.00354068	0.00345851	0.00364162	29. Pre-Contact
29. Contact	0.019795	0.0205027	0.0205822	0.0146677	0.0165344	0.0221078	29. Contact	0.0154031	0.0158468	0.0160183	0.0120083	0.014353	0.017134	29. Contact	0.0307775	0.0324343	0.0253715	0.0278294	0.0300371	0.0310834	29. Contact	0.0211671	0.0222186	0.0215308	0.0197668	0.0217597	0.0171853	29. Contact	0.0157246	0.0192345	0.0201135	0.019658	0.0177957	0.0197363	29. Contact	0.0210163	0.0207744	0.0163862	0.0201905	0.019074	0.0218057	29. Contact	0.0204937	0.0444002	0.0314405	0.0298919	0.0261744	0.0270952	29. Contact
29. Post-Contact	0.00578381	0.00596615	0.00797733	0.00481275	0.00471967	0.00507475	29. Post-Contact	0.00275044	0.00282552	0.00273069	0.00321004	0.00282767	0.0027755	29. Post-Contact	0.00994633	0.00923529	0.00916585	0.00879987	0.00889532	0.00866928	29. Post-Contact	0.00511542	0.00563285	0.00523546	0.00667816	0.00716722	0.00510356	29. Post-Contact	0.00961667	0.0100933	0.00621507	0.00594723	0.00586189	0.00653811	29. Post-Contact	0.00544014	0.00482708	0.00483341	0.0050288	0.0055812	0.00520794	29. Post-Contact	0.00519563	0.00391626	0.00401874	0.00555702	0.0042029	0.0038459	29. Post-Contact
[truncated: 55 more columns]

## Sheet: 1000_5000
Figure 4 and Anova Analysis Data
Results of ANOVA analysis for each unit, 1 indicates p<0.05, 0 indicates p>=0.05
Unit	Condition Significance	Speed Significance	Direction Significance
1	TRUE	1	1
2	TRUE	1	1
3	TRUE	1	0
4	TRUE	1	1
5	TRUE	0	1
6	TRUE	1	1
7	TRUE	1	1
8	TRUE	1	0
9	TRUE	1	1
10	TRUE	1	1
11	TRUE	1	1
12	TRUE	1	1
13	TRUE	1	1
14	TRUE	1	1
15	TRUE	1	1
Average Power in LFPs
Unit 1							Unit 2							Unit 3							Unit 4							Unit 5							Unit 6							Unit 7							Unit 8
Trial	CR 90	CR 180	CR 360	RC 90	RC 180	RC 360	Trial	CR 90	CR 180	CR 360	RC 90	RC 180	RC 360	Trial	CR 90	CR 180	CR 360	RC 90	RC 180	RC 360	Trial	CR 90	CR 180	CR 360	RC 90	RC 180	RC 360	Trial	CR 90	CR 180	CR 360	RC 90	RC 180	RC 360	Trial	CR 90	CR 180	CR 360	RC 90	RC 180	RC 360	Trial	CR 90	CR 180	CR 360	RC 90	RC 180	RC 360	Trial
1. Pre-Contact	0.00570963	0.00605507	0.00570863	0.00588785	0.00522975	0.00524819	1. Pre-Contact	0.00370098	0.00354292	0.00354016	0.00340094	0.00342066	0.00350924	1. Pre-Contact	0.00681583	0.00917177	0.00862879	0.0085597	0.00817678	0.0106568	1. Pre-Contact	0.00543108	0.00584266	0.00641152	0.00860328	0.00773823	0.00769705	1. Pre-Contact	0.00643306	0.00626984	0.00597056	0.00603234	0.0057217	0.00656397	1. Pre-Contact	0.00578342	0.00715826	0.00588228	0.00622144	0.00584923	0.00632947	1. Pre-Contact	0.00504859	0.00495619	0.00458534	0.00438292	0.00440306	0.00444191	1. Pre-Contact
1. Contact	0.0303712	0.0345876	0.030899	0.0212003	0.0243594	0.0334992	1. Contact	0.0180632	0.0220124	0.0202338	0.0137197	0.0181516	0.0208492	1. Contact	0.0339186	0.0315767	0.0325897	0.0369518	0.0347374	0.0321809	1. Contact	0.0239502	0.0245397	0.0280031	0.0243041	0.0301239	0.0222801	1. Contact	0.0152505	0.0223921	0.0223487	0.0214375	0.018941	0.0213098	1. Contact	0.0268308	0.0256612	0.0228522	0.0246575	0.0246949	0.0199517	1. Contact	0.0240608	0.0400796	0.0342763	0.0344379	0.0290842	0.0279979	1. Contact
1. Post-Contact	0.00725202	0.00725051	0.0106994	0.00561207	0.00598514	0.00749639	1. Post-Contact	0.00344159	0.00360564	0.00362339	0.00420409	0.0034797	0.00342901	1. Post-Contact	0.0109425	0.0111947	0.0112967	0.0104515	0.011573	0.0101505	1. Post-Contact	0.00743503	0.00649376	0.00644486	0.00874962	0.00814834	0.00711966	1. Post-Contact	0.0109559	0.0102803	0.00733438	0.00702392	0.00646357	0.00675894	1. Post-Contact	0.00645657	0.00583637	0.00597787	0.00612459	0.00642228	0.00668938	1. Post-Contact	0.0068185	0.00478669	0.00484218	0.00544662	0.00500452	0.00463514	1. Post-Contact
2. Pre-Contact	0.00553061	0.00617297	0.00593322	0.0056234	0.0050919	0.00514679	2. Pre-Contact	0.00353186	0.00354081	0.00363224	0.003535	0.0033557	0.00334837	2. Pre-Contact	0.0107848	0.00954768	0.00823252	0.00743314	0.00815734	0.00959162	2. Pre-Contact	0.0054986	0.00600842	0.00627752	0.00765872	0.00773453	0.00673823	2. Pre-Contact	0.00608143	0.0057209	0.00581764	0.00584377	0.00571654	0.00596691	2. Pre-Contact	0.00600035	0.00588347	0.00584652	0.00592926	0.00563357	0.00626738	2. Pre-Contact	0.0059128	0.00470467	0.00459301	0.00531043	0.0042722	0.00445631	2. Pre-Contact
2. Contact	0.0312885	0.0337095	0.031541	0.0221031	0.0255489	0.0337807	2. Contact	0.0167321	0.0210213	0.0204415	0.0152141	0.0186937	0.020812	2. Contact	0.0362682	0.0354422	0.0341087	0.0381161	0.0391736	0.031118	2. Contact	0.0249385	0.0256363	0.0263418	0.0256806	0.0275749	0.020736	2. Contact	0.0141909	0.0222459	0.0213009	0.021221	0.0183175	0.0204361	2. Contact	0.026129	0.029405	0.022089	0.0250319	0.0258774	0.0240324	2. Contact	0.0237436	0.036603	0.0324211	0.0348427	0.0261683	0.0259503	2. Contact
2. Post-Contact	0.0084677	0.00798037	0.0106114	0.00660248	0.00618372	0.00703079	2. Post-Contact	0.00356181	0.00378475	0.00361461	0.00416057	0.00352009	0.0033507	2. Post-Contact	0.0109197	0.0103133	0.00938126	0.0118283	0.0105364	0.010711	2. Post-Contact	0.00667696	0.00626772	0.00606851	0.00822765	0.00861525	0.00584443	2. Post-Contact	0.0101717	0.0105162	0.0071641	0.00736608	0.00637313	0.00701729	2. Post-Contact	0.0065145	0.00585847	0.00601139	0.00616083	0.0062419	0.00681718	2. Post-Contact	0.00602091	0.00485994	0.00477207	0.005473	0.0049743	0.00464609	2. Post-Contact
3. Pre-Contact	0.00564478	0.00664641	0.00602758	0.00721498	0.00553813	0.00519969	3. Pre-Contact	0.0037129	0.00368872	0.00346021	0.00346788	0.00329977	0.00335418	3. Pre-Contact	0.00998357	0.00871356	0.0100821	0.00897518	0.00911115	0.00931344	3. Pre-Contact	0.00619419	0.0059414	0.00641841	0.00753848	0.00754545	0.00607901	3. Pre-Contact	0.00595942	0.00599953	0.00582376	0.00576829	0.00703445	0.0059973	3. Pre-Contact	0.00639913	0.0059585	0.00620665	0.00595816	0.0056253	0.00622814	3. Pre-Contact	0.00593363	0.00484205	0.00449184	0.00437079	0.00434379	0.00450636	3. Pre-Contact
3. Contact	0.0287421	0.0328819	0.0301437	0.0217496	0.0264054	0.0364032	3. Contact	0.0186895	0.0203447	0.0222136	0.0157738	0.0175673	0.020183	3. Contact	0.0295719	0.0345042	0.0328141	0.0369567	0.0324194	0.0287506	3. Contact	0.0229949	0.02468	0.0282589	0.0240004	0.0308531	0.0180025	3. Contact	0.0176866	0.0218831	0.02173	0.0216723	0.0192671	0.0216711	3. Contact	0.0246879	0.0275459	0.0213713	0.0256408	0.0246769	0.0223285	3. Contact	0.0221649	0.0447049	0.0337404	0.0309546	0.0276727	0.0289926	3. Contact
3. Post-Contact	0.00715546	0.00737892	0.0102397	0.00589284	0.00643764	0.00751356	3. Post-Contact	0.00416102	0.00366862	0.00354115	0.00416429	0.0034085	0.00343365	3. Post-Contact	0.0141205	0.0111061	0.0104587	0.0113265	0.00974915	0.0125823	3. Post-Contact	0.0066443	0.00631488	0.00608404	0.00954014	0.00849796	0.00633969	3. Post-Contact	0.0105001	0.0103913	0.0072964	0.00784121	0.00643807	0.00713802	3. Post-Contact	0.00657033	0.00604007	0.00604041	0.00619192	0.0061406	0.00623031	3. Post-Contact	0.00585838	0.00477254	0.00463438	0.00648339	0.00487486	0.0046828	3. Post-Contact
4. Pre-Contact	0.0057207	0.00610211	0.00591044	0.00552856	0.00539467	0.00594243	4. Pre-Contact	0.00390604	0.00361277	0.00351565	0.00352968	0.00340907	0.00334118	4. Pre-Contact	0.0104581	0.00858021	0.00981145	0.0123436	0.00742477	0.00907223	4. Pre-Contact	0.00584928	0.00592606	0.00645594	0.00788134	0.00768055	0.00625299	4. Pre-Contact	0.00611648	0.00632051	0.00600236	0.00622175	0.00572277	0.0059217	4. Pre-Contact	0.00671998	0.0059784	0.00593535	0.00591944	0.00593027	0.00679002	4. Pre-Contact	0.0050838	0.00513195	0.00438154	0.00439736	0.00430674	0.00453831	4. Pre-Contact
4. Contact	0.0279035	0.0340404	0.0306074	0.0222928	0.0265672	0.0329396	4. Contact	0.0182179	0.0210573	0.0211604	0.015068	0.018345	0.0209147	4. Contact	0.0334228	0.0331352	0.0310013	0.0348391	0.0379645	0.0322148	4. Contact	0.0246654	0.0245889	0.0232887	0.0270195	0.0311819	0.0201717	4. Contact	0.0167294	0.0195794	0.0217024	0.0207436	0.0188113	0.0198717	4. Contact	0.024664	0.0277107	0.0188373	0.0252637	0.0246902	0.0236018	4. Contact	0.0233466	0.0386175	0.0318906	0.0302546	0.0269638	0.0268713	4. Contact
4. Post-Contact	0.00739942	0.00737991	0.0107644	0.00606935	0.00559618	0.00880458	4. Post-Contact	0.00365134	0.00387245	0.00355475	0.00442328	0.00342654	0.00348708	4. Post-Contact	0.010371	0.0103072	0.0114983	0.00982746	0.0106521	0.0109693	4. Post-Contact	0.00594308	0.00662478	0.00605077	0.00814029	0.00914605	0.00625807	4. Post-Contact	0.0107567	0.0106938	0.00699605	0.00726339	0.00676448	0.0066857	4. Post-Contact	0.00741252	0.00586377	0.00608403	0.00617223	0.00612419	0.00721	4. Post-Contact	0.00703165	0.00491129	0.00474692	0.00552563	0.00471771	0.00454864	4. Post-Contact
5. Pre-Contact	0.00633708	0.00571112	0.00578702	0.00582737	0.00589834	0.00587512	5. Pre-Contact	0.00344382	0.00360695	0.00330243	0.0034561	0.00334657	0.00346764	5. Pre-Contact	0.0102212	0.00954316	0.00930034	0.0087269	0.0105419	0.00956873	5. Pre-Contact	0.00541705	0.00625691	0.0061126	0.00828163	0.00809711	0.00637118	5. Pre-Contact	0.00611566	0.00657436	0.00595552	0.00590767	0.00586721	0.00679905	5. Pre-Contact	0.0064111	0.00583903	0.00569179	0.00606293	0.00582559	0.00698945	5. Pre-Contact	0.00628201	0.00476267	0.00450219	0.00445464	0.0042418	0.00449826	5. Pre-Contact
5. Contact	0.0281609	0.0322245	0.0306924	0.0244226	0.0255498	0.0336701	5. Contact	0.0182837	0.020994	0.0207174	0.0148776	0.017635	0.0210093	5. Contact	0.0339323	0.0338851	0.0321281	0.0367978	0.0329175	0.0280787	5. Contact	0.0225736	0.026507	0.0252395	0.0243729	0.0280859	0.0226934	5. Contact	0.0146947	0.0228083	0.0217299	0.022331	0.0177977	0.0195531	5. Contact	0.0251401	0.0274855	0.0216055	0.0260344	0.0247402	0.0251032	5. Contact	0.0244289	0.040462	0.0340875	0.0315901	0.0287452	0.0300462	5. Contact
5. Post-Contact	0.00800978	0.00753913	0.0106291	0.00542233	0.00623979	0.0072819	5. Post-Contact	0.0036839	0.00359566	0.00347166	0.00442695	0.00344959	0.00340377	5. Post-Contact	0.0112524	0.011547	0.00975494	0.0115178	0.0124519	0.0109029	5. Post-Contact	0.00640715	0.00642733	0.00679487	0.00765335	0.00818929	0.00623712	5. Post-Contact	0.0111377	0.00972774	0.00727723	0.00743605	0.00630167	0.00693333	5. Post-Contact	0.00586071	0.00575905	0.0059226	0.00608054	0.00612667	0.00613408	5. Post-Contact	0.00586227	0.00460796	0.0047159	0.00598825	0.00493478	0.00460021	5. Post-Contact
6. Pre-Contact	0.00583205	0.00592259	0.00641764	0.00564776	0.00652322	0.00593114	6. Pre-Contact	0.00348669	0.0036813	0.0035385	0.00346327	0.00341763	0.00330526	6. Pre-Contact	0.0125127	0.00695522	0.00992511	0.00916394	0.0125855	0.00928509	6. Pre-Contact	0.00558205	0.00562972	0.00761613	0.00802626	0.00738228	0.00736426	6. Pre-Contact	0.00638951	0.00583525	0.00614031	0.00588078	0.00577492	0.00639412	6. Pre-Contact	0.0063397	0.00584033	0.00594692	0.00617473	0.00603456	0.00590271	6. Pre-Contact	0.00486203	0.00464936	0.00451274	0.00424779	0.00427886	0.00446669	6. Pre-Contact
6. Contact	0.0293328	0.0336153	0.0290489	0.022751	0.0258728	0.0359366	6. Contact	0.0177163	0.0204689	0.0206568	0.0147197	0.0191003	0.0192644	6. Contact	0.0344121	0.0326715	0.0329378	0.0370455	0.0380983	0.032215	6. Contact	0.0232757	0.0242058	0.0256689	0.0259651	0.0279996	0.0219014	6. Contact	0.0164721	0.0215724	0.0224412	0.0217287	0.0184402	0.0190325	6. Contact	0.0246563	0.0268954	0.0214383	0.0280459	0.0236235	0.0246496	6. Contact	0.0234301	0.0377008	0.0377913	0.0316937	0.0270591	0.0253332	6. Contact
6. Post-Contact	0.00788691	0.0069995	0.0110221	0.0066063	0.00648158	0.00719944	6. Post-Contact	0.00389282	0.00367689	0.00358576	0.00403799	0.0035348	0.00343481	6. Post-Contact	0.0109874	0.00954744	0.0108427	0.0110236	0.0105654	0.0100476	6. Post-Contact	0.00588962	0.00644197	0.00605623	0.00828127	0.00847952	0.00608534	6. Post-Contact	0.0106499	0.010055	0.00677832	0.00761013	0.00614342	0.00719951	6. Post-Contact	0.00600455	0.00576173	0.00594346	0.00636884	0.00660519	0.00611627	6. Post-Contact	0.00735486	0.00451044	0.00465083	0.00581096	0.0051258	0.00481094	6. Post-Contact
7. Pre-Contact	0.00601709	0.00647039	0.0055714	0.00620425	0.00542311	0.00523814	7. Pre-Contact	0.00364154	0.00365723	0.00352516	0.00354169	0.00347821	0.00343269	7. Pre-Contact	0.0104347	0.00952965	0.0100217	0.00963558	0.00974515	0.00948901	7. Pre-Contact	0.00643574	0.00694843	0.00605967	0.00818521	0.00788931	0.00691085	7. Pre-Contact	0.00627647	0.00600947	0.00608927	0.006358	0.00567757	0.00615448	7. Pre-Contact	0.00617111	0.00573161	0.00614681	0.00597684	0.00559475	0.00599748	7. Pre-Contact	0.0050931	0.00495018	0.00458963	0.00430954	0.00414731	0.0043528	7. Pre-Contact
7. Contact	0.0300545	0.0331815	0.0299639	0.0231107	0.0254389	0.0354654	7. Contact	0.0190658	0.0219005	0.0211181	0.0154423	0.0186248	0.0180982	7. Contact	0.0346092	0.0323986	0.0388197	0.0311901	0.0332831	0.0337388	7. Contact	0.0240064	0.0273464	0.0269462	0.0219044	0.0260266	0.0211805	7. Contact	0.0165412	0.022649	0.0209331	0.0204824	0.0181342	0.0197131	7. Contact	0.0249048	0.0283831	0.0229928	0.0234804	0.0271456	0.0257799	7. Contact	0.0233241	0.0418561	0.031246	0.0339644	0.0264038	0.0283603	7. Contact
7. Post-Contact	0.00740401	0.00747985	0.0108566	0.0059121	0.00639926	0.00753211	7. Post-Contact	0.00368042	0.00354585	0.00357772	0.00396636	0.00351281	0.00363506	7. Post-Contact	0.0100787	0.0103085	0.009276	0.0108549	0.0102365	0.0103357	7. Post-Contact	0.00645874	0.00630509	0.00654037	0.00849182	0.00840666	0.00614113	7. Post-Contact	0.0103305	0.0104667	0.00699457	0.00744413	0.00640336	0.00678368	7. Post-Contact	0.00617806	0.00583368	0.00606902	0.00629766	0.00633793	0.00608879	7. Post-Contact	0.00711518	0.00476017	0.00457936	0.00535243	0.00508199	0.0045768	7. Post-Contact
8. Pre-Contact	0.00590075	0.00601284	0.00649035	0.0055123	0.00542984	0.00528546	8. Pre-Contact	0.00361638	0.00365865	0.00363806	0.00344775	0.00341374	0.00328698	8. Pre-Contact	0.00989109	0.00873103	0.0102213	0.00891579	0.0109866	0.00825291	8. Pre-Contact	0.00560847	0.00632553	0.00641916	0.00765087	0.00743755	0.0063193	8. Pre-Contact	0.00637368	0.00632837	0.00584734	0.00582074	0.00569207	0.00594465	8. Pre-Contact	0.00641918	0.0059221	0.00857302	0.00588687	0.00558912	0.00900622	8. Pre-Contact	0.00597166	0.0046017	0.00455769	0.0043856	0.00443832	0.0045715	8. Pre-Contact
8. Contact	0.0296738	0.0317403	0.0309971	0.0231243	0.0255556	0.0327602	8. Contact	0.0180314	0.0229732	0.0197624	0.015631	0.0176696	0.0199661	8. Contact	0.0316982	0.0369655	0.0315342	0.037604	0.0289459	0.030694	8. Contact	0.0241245	0.025697	0.0242292	0.0246269	0.0264427	0.0203138	8. Contact	0.0142093	0.0201599	0.0231331	0.0214292	0.0195894	0.0215529	8. Contact	0.0237673	0.0253492	0.0265874	0.0280669	0.0272691	0.0282253	8. Contact	0.0228442	0.0441934	0.0307314	0.0340256	0.028046	0.0285596	8. Contact
8. Post-Contact	0.00774906	0.00714786	0.00991636	0.00620062	0.00593922	0.00754076	8. Post-Contact	0.00352201	0.00366439	0.00351139	0.00392228	0.00354734	0.00349004	8. Post-Contact	0.0103243	0.0102521	0.0104037	0.0110845	0.0105292	0.0104385	8. Post-Contact	0.00646024	0.00658478	0.00612209	0.00806166	0.00823131	0.00634235	8. Post-Contact	0.0101777	0.00969159	0.00676224	0.00745698	0.00615162	0.00680897	8. Post-Contact	0.00630954	0.00594368	0.00687115	0.00617945	0.00628887	0.00611079	8. Post-Contact	0.00636992	0.00482197	0.00465968	0.0057209	0.00511438	0.00478723	8. Post-Contact
9. Pre-Contact	0.00629719	0.00629473	0.00544155	0.00606414	0.00535428	0.00506829	9. Pre-Contact	0.00344204	0.00352369	0.00349416	0.00361249	0.00343558	0.00336717	9. Pre-Contact	0.00952593	0.00773656	0.00973965	0.00993214	0.00893161	0.0100628	9. Pre-Contact	0.00565881	0.00612149	0.00642035	0.0073306	0.00910348	0.00595375	9. Pre-Contact	0.00618611	0.00612775	0.00602443	0.00595196	0.00577937	0.00609949	9. Pre-Contact	0.00658866	0.00788463	0.00864601	0.00650814	0.0063511	0.00605392	9. Pre-Contact	0.00674948	0.00465657	0.00452645	0.00441308	0.00432574	0.00440429	9. Pre-Contact
9. Contact	0.0287971	0.0334899	0.0283167	0.0231118	0.0255266	0.0334105	9. Contact	0.0178158	0.0202381	0.0190234	0.014166	0.0176619	0.0199428	9. Contact	0.0342111	0.035066	0.0316861	0.0355651	0.0355365	0.02752	9. Contact	0.0226108	0.026632	0.027659	0.0261429	0.0306811	0.0208887	9. Contact	0.0141223	0.0211265	0.0211535	0.0219628	0.0196101	0.0201326	9. Contact	0.024333	0.0296989	0.0220184	0.0271686	0.0269005	0.0259818	9. Contact	0.0239627	0.037264	0.0335673	0.032237	0.0268031	0.0289523	9. Contact
9. Post-Contact	0.00772983	0.00779194	0.0109092	0.00541859	0.00576783	0.00790545	9. Post-Contact	0.00397182	0.00378684	0.00357052	0.00439585	0.00346469	0.00351751	9. Post-Contact	0.0102926	0.00987813	0.0102304	0.0109337	0.0113377	0.0112488	9. Post-Contact	0.0062854	0.00613134	0.00629063	0.00796256	0.00823246	0.00653847	9. Post-Contact	0.0112044	0.0115742	0.00679467	0.00700596	0.00624412	0.00676576	9. Post-Contact	0.00609803	0.00634893	0.00651194	0.00656931	0.00625698	0.00610387	9. Post-Contact	0.00615967	0.00458157	0.00469207	0.00545747	0.00492627	0.00467973	9. Post-Contact
10. Pre-Contact	0.00689589	0.00619849	0.0060795	0.00616218	0.00609178	0.00546701	10. Pre-Contact	0.00366965	0.00358378	0.00345743	0.00339854	0.00332498	0.00334112	10. Pre-Contact	0.00821095	0.012296	0.00961808	0.00973674	0.00995222	0.00842931	10. Pre-Contact	0.00608057	0.00615314	0.00601585	0.00803519	0.00840464	0.0065746	10. Pre-Contact	0.00632267	0.00576922	0.00656993	0.00577317	0.00648336	0.006073	10. Pre-Contact	0.00628185	0.00921272	0.00618952	0.00611642	0.00664904	0.00603459	10. Pre-Contact	0.00633591	0.00468048	0.00453052	0.00440356	0.00419394	0.00441508	10. Pre-Contact
10. Contact	0.0288608	0.0350102	0.0311068	0.0233328	0.0248294	0.0363888	10. Contact	0.0176319	0.0223577	0.0189561	0.0156876	0.0176594	0.0203718	10. Contact	0.0347444	0.0301745	0.0282255	0.0334761	0.0322471	0.0333293	10. Contact	0.02436	0.0271782	0.0256671	0.0263892	0.0285787	0.023398	10. Contact	0.0154382	0.0216954	0.0231811	0.0216682	0.0189402	0.0208372	10. Contact	0.0251951	0.0245861	0.0217616	0.0278032	0.0234672	0.0239166	10. Contact	0.0244897	0.0369079	0.0373424	0.0327671	0.0290582	0.0280624	10. Contact
10. Post-Contact	0.00840395	0.00716356	0.00945463	0.0056629	0.00668197	0.00744256	10. Post-Contact	0.00371351	0.00370796	0.00357735	0.00393722	0.00361037	0.00355746	10. Post-Contact	0.0115317	0.0101185	0.00995282	0.00920451	0.0102703	0.0101807	10. Post-Contact	0.00596967	0.00605102	0.00643764	0.00799194	0.00818576	0.00686724	10. Post-Contact	0.010476	0.0104345	0.00676024	0.00730055	0.00648734	0.00706966	10. Post-Contact	0.00627114	0.0058861	0.00585365	0.00606686	0.00694528	0.00620696	10. Post-Contact	0.0064606	0.00469062	0.00479266	0.00563928	0.00469435	0.00465234	10. Post-Contact
11. Pre-Contact	0.00565761	0.00598388	0.00626511	0.00633328	0.00528305	0.00549792	11. Pre-Contact	0.00362657	0.00356937	0.00345115	0.00347142	0.00335682	0.0033271	11. Pre-Contact	0.00892129	0.0111954	0.00894335	0.0109328	0.00971448	0.00892926	11. Pre-Contact	0.00563151	0.00594889	0.00612908	0.00859021	0.00830353	0.00588708	11. Pre-Contact	0.00603701	0.0056816	0.00586296	0.0058256	0.00587954	0.00598999	11. Pre-Contact	0.00620567	0.00590805	0.00589634	0.0059544	0.00597854	0.00587151	11. Pre-Contact	0.00605174	0.0048381	0.00455907	0.00426788	0.00433812	0.00435932	11. Pre-Contact
11. Contact	0.0283674	0.0322907	0.0303116	0.0231628	0.0258593	0.0335715	11. Contact	0.0171631	0.0183724	0.0209602	0.0147712	0.017549	0.0230544	11. Contact	0.033486	0.0378302	0.0320411	0.035251	0.0329616	0.0273489	11. Contact	0.0247786	0.0262876	0.0242704	0.0245681	0.0268884	0.0198099	11. Contact	0.0160754	0.0213972	0.0224084	0.0227225	0.0193513	0.0200155	11. Contact	0.0237028	0.0284649	0.0213543	0.0258136	0.0262467	0.028636	11. Contact	0.025156	0.0369097	0.0331793	0.0329141	0.0297459	0.0272882	11. Contact
11. Post-Contact	0.00796321	0.00890758	0.00955974	0.00584673	0.00638927	0.00769633	11. Post-Contact	0.00401444	0.00372953	0.00364225	0.00406826	0.00360629	0.00342185	11. Post-Contact	0.011151	0.0105402	0.0104978	0.0109048	0.0108731	0.0119644	11. Post-Contact	0.00676837	0.0064458	0.00636857	0.00828626	0.00775337	0.00704687	11. Post-Contact	0.0106309	0.0109476	0.00694024	0.00735525	0.0064886	0.00687948	11. Post-Contact	0.00623335	0.00577502	0.00586129	0.00606426	0.00641829	0.00623824	11. Post-Contact	0.00676619	0.00445747	0.00470662	0.00553358	0.00495415	0.00468257	11. Post-Contact
12. Pre-Contact	0.00576104	0.00582264	0.00542734	0.00585649	0.00540598	0.00546876	12. Pre-Contact	0.00387552	0.00357996	0.00334685	0.00352351	0.0035046	0.00338264	12. Pre-Contact	0.00856462	0.00944141	0.00969644	0.00964249	0.0106139	0.00977407	12. Pre-Contact	0.00627495	0.00619539	0.00640842	0.00791424	0.00753706	0.00679515	12. Pre-Contact	0.00612678	0.00580492	0.00610728	0.00657043	0.00613573	0.00604237	12. Pre-Contact	0.00595847	0.00580462	0.00585797	0.00580271	0.00571259	0.00566728	12. Pre-Contact	0.00736916	0.00480078	0.00454777	0.00426318	0.0043582	0.00456553	12. Pre-Contact
12. Contact	0.0284503	0.0317132	0.0311129	0.0221727	0.0252757	0.0343217	12. Contact	0.0187944	0.0220084	0.0207982	0.015425	0.0180651	0.0201102	12. Contact	0.0329482	0.0311396	0.0298883	0.0334387	0.0351993	0.0312678	12. Contact	0.0237265	0.0239212	0.0251759	0.0259314	0.0276899	0.0199269	12. Contact	0.0164699	0.0216446	0.0226199	0.0220827	0.01877	0.0199272	12. Contact	0.0220853	0.0286865	0.0218161	0.0293913	0.0247118	0.027202	12. Contact	0.0224309	0.0398834	0.0335731	0.0338205	0.0274641	0.0297634	12. Contact
12. Post-Contact	0.00825168	0.00848857	0.0106694	0.00549039	0.00698246	0.00684279	12. Post-Contact	0.00355322	0.00372667	0.00350004	0.0100541	0.00343309	0.00344329	12. Post-Contact	0.0109051	0.0112526	0.0104014	0.010773	0.0106178	0.011045	12. Post-Contact	0.00673753	0.00811824	0.00616256	0.00867457	0.00792701	0.0062286	12. Post-Contact	0.0108606	0.0101957	0.00771659	0.00734554	0.00636698	0.00677436	12. Post-Contact	0.00624449	0.00573825	0.00576248	0.00621993	0.00599478	0.00620751	12. Post-Contact	0.00633208	0.00460512	0.00474566	0.00587591	0.00499569	0.00469396	12. Post-Contact
13. Pre-Contact	0.00635313	0.00538338	0.0052825	0.00666802	0.00565592	0.00496376	13. Pre-Contact	0.0034744	0.00351966	0.00351836	0.00348609	0.00354601	0.0034029	13. Pre-Contact	0.00892103	0.00932133	0.00729795	0.00978477	0.00795819	0.00845572	13. Pre-Contact	0.0069003	0.00648273	0.00615077	0.0101425	0.00775851	0.0062251	13. Pre-Contact	0.0061013	0.00581947	0.0060473	0.00592089	0.00579389	0.00632136	13. Pre-Contact	0.00620193	0.00573623	0.00593586	0.00587804	0.00569703	0.00609242	13. Pre-Contact	0.00620394	0.00476776	0.00457116	0.00443361	0.00444653	0.004593	13. Pre-Contact
13. Contact	0.0299016	0.036133	0.0337669	0.0238946	0.0227337	0.0302385	13. Contact	0.0179028	0.0213323	0.0198358	0.0143848	0.0183966	0.0222967	13. Contact	0.0337563	0.0339427	0.0334751	0.0374104	0.0309306	0.0353929	13. Contact	0.0254886	0.0246431	0.0235589	0.0234739	0.0286853	0.0199584	13. Contact	0.0153038	0.0191224	0.0228153	0.0224483	0.0180377	0.0215551	13. Contact	0.0221552	0.0263705	0.0227251	0.0268346	0.0252561	0.0262308	13. Contact	0.0241519	0.0418925	0.0303886	0.0309595	0.0278864	0.0295498	13. Contact
13. Post-Contact	0.00767959	0.00746161	0.0102736	0.00570122	0.00585528	0.00717089	13. Post-Contact	0.00382317	0.00367256	0.00338703	0.00409305	0.00347475	0.00347296	13. Post-Contact	0.0115351	0.0106103	0.00925748	0.0100712	0.0108205	0.0101885	13. Post-Contact	0.00643062	0.00661209	0.00616931	0.00838195	0.00817715	0.00603357	13. Post-Contact	0.0113673	0.0103772	0.00727305	0.0072948	0.00663887	0.00698622	13. Post-Contact	0.00647232	0.00577779	0.00581934	0.00607079	0.00625059	0.00615036	13. Post-Contact	0.00641305	0.00465594	0.00467725	0.00569434	0.00484419	0.00455356	13. Post-Contact
14. Pre-Contact	0.0062917	0.00721351	0.00618144	0.006226	0.00627549	0.00536678	14. Pre-Contact	0.00360078	0.00352336	0.00346728	0.00341805	0.00330874	0.0032948	14. Pre-Contact	0.010468	0.0107317	0.00866986	0.00970184	0.00885093	0.00937516	14. Pre-Contact	0.00570699	0.00577569	0.0060613	0.00850329	0.0079755	0.00605111	14. Pre-Contact	0.00631229	0.00563324	0.00600054	0.00643319	0.0058848	0.00591945	14. Pre-Contact	0.00664637	0.00583749	0.00599441	0.00598078	0.00555662	0.00620629	14. Pre-Contact	0.00598863	0.00473023	0.00458747	0.00433658	0.00426674	0.00448874	14. Pre-Contact
14. Contact	0.0301667	0.0331739	0.029351	0.0228641	0.0248477	0.0335927	14. Contact	0.0189794	0.022801	0.0204658	0.0149452	0.0199268	0.0183169	14. Contact	0.0331299	0.031497	0.0367037	0.0386425	0.0360415	0.0328546	14. Contact	0.024286	0.0249451	0.0233472	0.0227658	0.0250837	0.021818	14. Contact	0.0181408	0.0205549	0.0222002	0.0221229	0.020212	0.020294	14. Contact	0.0279434	0.0258335	0.0209032	0.0261014	0.0241584	0.0270653	14. Contact	0.0244446	0.0378505	0.0334323	0.0313353	0.0274804	0.0265252	14. Contact
14. Post-Contact	0.00748327	0.00862267	0.0100879	0.00651436	0.00610197	0.00744747	14. Post-Contact	0.00399896	0.00371417	0.00367546	0.00397795	0.0036916	0.00350271	14. Post-Contact	0.0114351	0.0108428	0.0095169	0.0128718	0.0103025	0.0105377	14. Post-Contact	0.00650495	0.00678386	0.00645334	0.00845689	0.00818043	0.00753446	14. Post-Contact	0.0106741	0.0105698	0.00811434	0.00728145	0.00619783	0.00685764	14. Post-Contact	0.00615509	0.00583568	0.00578349	0.0059968	0.00636608	0.00607	14. Post-Contact	0.00644314	0.0050988	0.00460408	0.00545627	0.00504043	0.00468297	14. Post-Contact
15. Pre-Contact	0.00659938	0.00550122	0.00536184	0.00530603	0.00573031	0.00601388	15. Pre-Contact	0.0035367	0.00348213	0.0034386	0.00342991	0.00339815	0.00341492	15. Pre-Contact	0.0111047	0.0100465	0.00877995	0.0106317	0.00950364	0.00959482	15. Pre-Contact	0.00550049	0.00616912	0.00615109	0.00855939	0.00816859	0.00640708	15. Pre-Contact	0.00636928	0.00585897	0.00617184	0.00589551	0.00574118	0.00596995	15. Pre-Contact	0.00574557	0.00613102	0.00597949	0.00584574	0.0059721	0.00592047	15. Pre-Contact	0.0065855	0.00479698	0.00451243	0.00437821	0.00427308	0.00448697	15. Pre-Contact
15. Contact	0.0279652	0.0315338	0.0295565	0.0210285	0.0237974	0.0339501	15. Contact	0.0180497	0.0225961	0.0202491	0.0146593	0.0177167	0.0192276	15. Contact	0.0313564	0.0371251	0.0309273	0.0360551	0.0332133	0.0309223	15. Contact	0.023362	0.0248427	0.0232447	0.0228325	0.0257475	0.0232983	15. Contact	0.015644	0.0208283	0.0223427	0.020436	0.0191812	0.0206752	15. Contact	0.023481	0.0265092	0.0210969	0.0268692	0.0244277	0.0260959	15. Contact	0.0231862	0.0379294	0.0311133	0.0322032	0.0273195	0.0291495	15. Contact
15. Post-Contact	0.00735241	0.00814091	0.0114318	0.00706275	0.00734572	0.00755744	15. Post-Contact	0.00372328	0.00416153	0.00357537	0.00418157	0.00355077	0.00351348	15. Post-Contact	0.0113454	0.0100524	0.00972321	0.0107892	0.0107412	0.0120047	15. Post-Contact	0.00701861	0.00757707	0.00609629	0.00847147	0.00821109	0.00603004	15. Post-Contact	0.0107737	0.0106257	0.00751496	0.00714238	0.00651047	0.00658526	15. Post-Contact	0.00627158	0.00575921	0.00591604	0.00632911	0.00622099	0.0062644	15. Post-Contact	0.00621873	0.0045092	0.00486637	0.00531903	0.00487744	0.00473679	15. Post-Contact
16. Pre-Contact	0.00681471	0.00632184	0.0053777	0.00551231	0.00604096	0.00497228	16. Pre-Contact	0.00354949	0.00378499	0.00345792	0.00344197	0.00330195	0.00345208	16. Pre-Contact	0.0102065	0.00940951	0.00874731	0.0105057	0.0083236	0.00868063	16. Pre-Contact	0.00549679	0.00579067	0.00766683	0.00817986	0.0081413	0.00620936	16. Pre-Contact	0.00642462	0.00563728	0.00605479	0.00619042	0.00553957	0.00615169	16. Pre-Contact	0.00590259	0.00625785	0.00596901	0.00584185	0.0058997	0.00589578	16. Pre-Contact	0.0662844	0.00486822	0.00457138	0.0044897	0.00434975	0.00453023	16. Pre-Contact
16. Contact	0.0283703	0.0323254	0.0278292	0.0230524	0.026931	0.0332332	16. Contact	0.0191868	0.022089	0.0211276	0.0156968	0.0168833	0.0203034	16. Contact	0.0341671	0.0362137	0.0317518	0.0300061	0.0321331	0.0326051	16. Contact	0.0253183	0.0256495	0.0243864	0.0238469	0.0274075	0.020578	16. Contact	0.0180246	0.0194088	0.0205219	0.0204833	0.0189765	0.0198147	16. Contact	0.0218496	0.0274539	0.0227948	0.0239209	0.0263786	0.027217	16. Contact	0.0234728	0.0371396	0.0343528	0.0306053	0.027672	0.0277046	16. Contact
16. Post-Contact	0.00794182	0.00718424	0.0110714	0.00614339	0.00648577	0.00685522	16. Post-Contact	0.00357196	0.00373916	0.00355057	0.00408502	0.00355816	0.00353804	16. Post-Contact	0.0111039	0.0103835	0.00856088	0.0141912	0.0102561	0.0111929	16. Post-Contact	0.00586115	0.00612165	0.006091	0.00815488	0.00773653	0.00616689	16. Post-Contact	0.0112604	0.0107774	0.00660768	0.0073846	0.00666178	0.00648987	16. Post-Contact	0.00642161	0.00610911	0.00597143	0.00622874	0.00594937	0.00607356	16. Post-Contact	0.00588598	0.00461133	0.00489245	0.00568805	0.00498068	0.00467466	16. Post-Contact
17. Pre-Contact	0.00593026	0.00547154	0.00689287	0.00629093	0.00538856	0.00508261	17. Pre-Contact	0.00354083	0.00358166	0.00356825	0.00329872	0.00344573	0.00339451	17. Pre-Contact	0.00831783	0.00886955	0.0095585	0.00929203	0.0130116	0.0103709	17. Pre-Contact	0.00625998	0.00600701	0.00609983	0.0081522	0.00741438	0.00592617	17. Pre-Contact	0.0061569	0.00670417	0.00607145	0.00592551	0.00594017	0.00678165	17. Pre-Contact	0.00610271	0.00625489	0.0058457	0.00581189	0.00567668	0.00606829	17. Pre-Contact	0.00726327	0.00472785	0.00459668	0.00424188	0.00431903	0.00446009	17. Pre-Contact
17. Contact	0.0287065	0.0318946	0.028511	0.0237485	0.0252371	0.0330248	17. Contact	0.0192114	0.0217237	0.0196652	0.0154281	0.0186968	0.0201686	17. Contact	0.0332925	0.0349793	0.0358043	0.0365649	0.0318905	0.0303075	17. Contact	0.0230661	0.0243383	0.0249991	0.0236601	0.0265733	0.0200079	17. Contact	0.0166429	0.02056	0.0215215	0.0216429	0.0193159	0.0226129	17. Contact	0.0241455	0.026799	0.0226406	0.0249108	0.0251677	0.0290262	17. Contact	0.0238838	0.0386346	0.0352004	0.0325698	0.0273985	0.029715	17. Contact
17. Post-Contact	0.00738707	0.00766648	0.010877	0.00615989	0.00632197	0.00747192	17. Post-Contact	0.00402215	0.00375862	0.00361474	0.00394599	0.00347197	0.00346935	17. Post-Contact	0.0105265	0.0103177	0.00997732	0.00962305	0.0109681	0.0127999	17. Post-Contact	0.00660011	0.00686706	0.00644865	0.00805609	0.00798127	0.00607689	17. Post-Contact	0.0115086	0.0108112	0.00687737	0.00739294	0.00631519	0.00708399	17. Post-Contact	0.00624391	0.00580313	0.00587242	0.00614481	0.00656958	0.00628082	17. Post-Contact	0.00630012	0.00466611	0.00472366	0.00550908	0.00489007	0.00461667	17. Post-Contact
18. Pre-Contact	0.00625142	0.00578468	0.00581691	0.00567394	0.00542807	0.00543807	18. Pre-Contact	0.00377772	0.00353072	0.00340393	0.00360823	0.00333248	0.00325973	18. Pre-Contact	0.008754	0.00931441	0.00977814	0.0105918	0.0078783	0.0102045	18. Pre-Contact	0.00586303	0.00606095	0.00677601	0.00863065	0.00753163	0.00628906	18. Pre-Contact	0.0060296	0.00740282	0.0061325	0.00575099	0.00589602	0.00636371	18. Pre-Contact	0.00627573	0.00584853	0.00592386	0.00590881	0.00623701	0.00596743	18. Pre-Contact	0.00606667	0.0048325	0.00438797	0.00430733	0.00425739	0.00446839	18. Pre-Contact
18. Contact	0.0297801	0.0354705	0.0292054	0.0212952	0.0259562	0.0326623	18. Contact	0.0174155	0.0212667	0.0219145	0.0161022	0.0180861	0.0222389	18. Contact	0.0362472	0.034231	0.0351124	0.0361144	0.0338844	0.0271766	18. Contact	0.0240986	0.0240611	0.0267069	0.024955	0.0286146	0.0195133	18. Contact	0.019486	0.0225898	0.022671	0.021222	0.0190476	0.0210257	18. Contact	0.0249049	0.0254935	0.0226101	0.0246317	0.0271323	0.0254789	18. Contact	0.0235494	0.0358602	0.0331346	0.0296971	0.0278946	0.0288313	18. Contact
18. Post-Contact	0.00704639	0.00779204	0.0105499	0.00607205	0.00561396	0.00774457	18. Post-Contact	0.00363903	0.00408649	0.00346411	0.00400705	0.00347928	0.0034519	18. Post-Contact	0.011162	0.0114587	0.011107	0.0123257	0.00989335	0.0123575	18. Post-Contact	0.0066782	0.00644127	0.00629912	0.00865536	0.00841155	0.00616953	18. Post-Contact	0.0108363	0.0103528	0.00670703	0.00714562	0.00614305	0.00707454	18. Post-Contact	0.00628177	0.00587062	0.00566281	0.00655162	0.00662641	0.00633845	18. Post-Contact	0.00624568	0.00446347	0.00498037	0.00594293	0.00473436	0.00464006	18. Post-Contact
19. Pre-Contact	0.00680872	0.0058126	0.00692076	0.00626396	0.00544841	0.00546133	19. Pre-Contact	0.00363942	0.00366477	0.0035653	0.00353719	0.00330553	0.00335668	19. Pre-Contact	0.0107165	0.0103225	0.0088404	0.0104259	0.0098314	0.0101454	19. Pre-Contact	0.00630174	0.00596674	0.00630782	0.00848416	0.0080887	0.00616473	19. Pre-Contact	0.00627245	0.00627592	0.00588384	0.0058574	0.00585295	0.00607696	19. Pre-Contact	0.0058441	0.00659415	0.00599705	0.00662187	0.00568723	0.00715285	19. Pre-Contact	0.00688708	0.00492046	0.00461074	0.00424472	0.0043631	0.00454659	19. Pre-Contact
19. Contact	0.0304111	0.0322087	0.0306865	0.0232135	0.0256169	0.0317963	19. Contact	0.0185477	0.0205917	0.0202788	0.0154938	0.017466	0.0204381	19. Contact	0.0331032	0.0322446	0.0369823	0.0365823	0.0354109	0.0294105	19. Contact	0.022681	0.0266302	0.0235484	0.0244522	0.0294234	0.020697	19. Contact	0.0179097	0.021275	0.0236691	0.0213286	0.0181614	0.021405	19. Contact	0.0268712	0.0281832	0.0222029	0.0256034	0.0230926	0.0275524	19. Contact	0.0236361	0.0361987	0.0304578	0.032313	0.0285164	0.0281508	19. Contact
19. Post-Contact	0.00736173	0.00656908	0.0108418	0.00591271	0.00578993	0.00706536	19. Post-Contact	0.00387136	0.00381759	0.00351757	0.00402086	0.00347146	0.0035573	19. Post-Contact	0.0103288	0.0108069	0.0101781	0.0102213	0.0115628	0.0117389	19. Post-Contact	0.00613802	0.00678321	0.00637006	0.0100714	0.00763462	0.00649048	19. Post-Contact	0.010438	0.0105159	0.00690749	0.00692031	0.00628754	0.00699457	19. Post-Contact	0.00623722	0.00586349	0.00596566	0.0066874	0.00645517	0.00698153	19. Post-Contact	0.00602863	0.00455729	0.00467721	0.00591982	0.00491412	0.00469043	19. Post-Contact
20. Pre-Contact	0.00660891	0.00616526	0.00541266	0.00599657	0.00621557	0.00532517	20. Pre-Contact	0.00386751	0.0035227	0.0035307	0.00350978	0.00329111	0.00351553	20. Pre-Contact	0.00989161	0.00870864	0.00915608	0.00987688	0.0109714	0.00889874	20. Pre-Contact	0.0065757	0.00635717	0.00619878	0.00758071	0.00781994	0.00627646	20. Pre-Contact	0.00605714	0.00568799	0.00599364	0.00576497	0.00684239	0.0059759	20. Pre-Contact	0.00682101	0.00584321	0.00595397	0.00636168	0.00568542	0.00615154	20. Pre-Contact	0.00668267	0.00461199	0.00439677	0.00431578	0.00440481	0.00445469	20. Pre-Contact
20. Contact	0.0282736	0.030572	0.0306521	0.0229437	0.0268925	0.0307283	20. Contact	0.0179035	0.0210592	0.0196035	0.0147486	0.0178237	0.0210335	20. Contact	0.0346232	0.0349432	0.0308123	0.0355062	0.0344212	0.0296719	20. Contact	0.0232773	0.0246899	0.0253502	0.0245368	0.02906	0.0211541	20. Contact	0.0144046	0.0219322	0.0220089	0.0219203	0.0187142	0.0208805	20. Contact	0.0239811	0.0266904	0.02277	0.0244247	0.0241865	0.0265764	20. Contact	0.0231194	0.0397672	0.034571	0.0306664	0.0271741	0.0285886	20. Contact
20. Post-Contact	0.00795248	0.00710908	0.0110206	0.00662131	0.00626928	0.00750159	20. Post-Contact	0.00364482	0.00372329	0.00360393	0.00409821	0.00345023	0.00354468	20. Post-Contact	0.010666	0.0103444	0.00987638	0.0102356	0.00930579	0.0119915	20. Post-Contact	0.00617317	0.0062585	0.00593755	0.00761508	0.0079776	0.00642491	20. Post-Contact	0.0107959	0.0108923	0.00668374	0.00689691	0.006097	0.0070589	20. Post-Contact	0.00597449	0.00561424	0.00584464	0.0060161	0.00643239	0.00602099	20. Post-Contact	0.00615557	0.00461983	0.00465118	0.00614132	0.0051629	0.00464557	20. Post-Contact
21. Pre-Contact	0.00630749	0.00636382	0.0059803	0.00587337	0.00499937	0.00559898	21. Pre-Contact	0.00365228	0.00356899	0.00347722	0.00350196	0.00337229	0.00353904	21. Pre-Contact	0.0106656	0.0112736	0.00939266	0.0112314	0.0101397	0.0101703	21. Pre-Contact	0.0055589	0.00576361	0.00638498	0.00791276	0.00779331	0.00660428	21. Pre-Contact	0.00632557	0.00589759	0.00590809	0.00657425	0.00589399	0.00630494	21. Pre-Contact	0.00614305	0.00666877	0.00589293	0.00587543	0.00587595	0.00590712	21. Pre-Contact	0.00667899	0.00470685	0.00458343	0.00443757	0.00417929	0.00441386	21. Pre-Contact
21. Contact	0.0285838	0.0349176	0.0287848	0.0222625	0.0261627	0.0355445	21. Contact	0.0184463	0.0213746	0.0201972	0.0148206	0.0161294	0.019819	21. Contact	0.0350194	0.0349817	0.0326841	0.0352431	0.0342641	0.0296529	21. Contact	0.0219621	0.0241691	0.0291527	0.0226341	0.0286267	0.020453	21. Contact	0.0158345	0.0222225	0.0228649	0.0213267	0.0211201	0.0208719	21. Contact	0.0232297	0.0265576	0.0236534	0.0259328	0.0253257	0.0266369	21. Contact	0.0220884	0.0398488	0.0339246	0.0334016	0.0266361	0.0285884	21. Contact
21. Post-Contact	0.00793296	0.00833301	0.0103878	0.00697656	0.00663337	0.00702353	21. Post-Contact	0.00379686	0.00367019	0.00347851	0.00415341	0.0035292	0.00348147	21. Post-Contact	0.0116518	0.0102781	0.00929766	0.0104538	0.0110924	0.0114584	21. Post-Contact	0.00700101	0.00629304	0.00640669	0.00795329	0.00867723	0.00611087	21. Post-Contact	0.0108319	0.0105821	0.00689694	0.00684045	0.00601292	0.00677583	21. Post-Contact	0.00689285	0.00611	0.00603513	0.00633161	0.00623609	0.0063589	21. Post-Contact	0.0060183	0.00456946	0.00459858	0.00567655	0.0049668	0.0045202	21. Post-Contact
22. Pre-Contact	0.00578638	0.00642996	0.00537313	0.00563949	0.00577659	0.00504717	22. Pre-Contact	0.00362089	0.00348302	0.00354677	0.00362056	0.00335833	0.00342995	22. Pre-Contact	0.00915568	0.00862233	0.00968154	0.0105747	0.0108001	0.00818808	22. Pre-Contact	0.00568733	0.0060066	0.0064002	0.00793928	0.00792767	0.00651322	22. Pre-Contact	0.00620783	0.00579796	0.0057291	0.00598971	0.00560906	0.00609627	22. Pre-Contact	0.00614098	0.00578071	0.00609827	0.0060386	0.00565216	0.00576939	22. Pre-Contact	0.00671019	0.00472031	0.00462977	0.00426218	0.00424085	0.00439377	22. Pre-Contact
22. Contact	0.0269205	0.0359891	0.027323	0.0229932	0.0252464	0.0314312	22. Contact	0.0180312	0.0228014	0.0203325	0.0150075	0.0181429	0.0205386	22. Contact	0.0309395	0.0316861	0.0303388	0.0361765	0.0356208	0.0365349	22. Contact	0.0234523	0.0260568	0.0254278	0.0243904	0.0270985	0.0216869	22. Contact	0.0154205	0.0203878	0.0202572	0.0223143	0.0198843	0.0217337	22. Contact	0.0237182	0.0291839	0.0231855	0.0270508	0.0230693	0.0257786	22. Contact	0.0233807	0.0399975	0.0334472	0.030931	0.0266313	0.0298434	22. Contact
22. Post-Contact	0.00724643	0.00774322	0.0107595	0.00620865	0.00613683	0.00735846	22. Post-Contact	0.00393293	0.00389946	0.00376464	0.00409785	0.0036747	0.00351877	22. Post-Contact	0.0124337	0.00995798	0.0105168	0.0101967	0.00984113	0.0110389	22. Post-Contact	0.00650591	0.00657729	0.00614507	0.0086103	0.00877722	0.00639384	22. Post-Contact	0.0104192	0.0112876	0.0067968	0.0069457	0.00652687	0.00705937	22. Post-Contact	0.00615953	0.00574969	0.00592631	0.00601018	0.00625658	0.00595992	22. Post-Contact	0.00640211	0.00465917	0.00461476	0.00589643	0.0048504	0.00479364	22. Post-Contact
23. Pre-Contact	0.00621465	0.0054783	0.00600713	0.00602456	0.00569413	0.00528343	23. Pre-Contact	0.00368967	0.00360252	0.00346501	0.00354962	0.00334822	0.00337197	23. Pre-Contact	0.00934083	0.00893547	0.0101116	0.00818866	0.0116769	0.00885481	23. Pre-Contact	0.00566834	0.00644087	0.00633279	0.00761713	0.0076299	0.0061793	23. Pre-Contact	0.00619515	0.00576793	0.00567846	0.00593932	0.00572629	0.00588529	23. Pre-Contact	0.00607766	0.00586871	0.00590554	0.00635418	0.00589309	0.0059533	23. Pre-Contact	0.00629128	0.00479045	0.00448186	0.00421938	0.00441777	0.00454062	23. Pre-Contact
23. Contact	0.0303196	0.032161	0.0301659	0.0237867	0.0252836	0.0313778	23. Contact	0.0186771	0.0219289	0.0200631	0.0143551	0.0182231	0.0221677	23. Contact	0.036759	0.0319743	0.0309718	0.0375665	0.0356179	0.030871	23. Contact	0.024008	0.0228653	0.0266783	0.0248538	0.0277685	0.0225102	23. Contact	0.0173494	0.0198845	0.0201163	0.0217582	0.0192042	0.0202993	23. Contact	0.0268746	0.0294756	0.0198826	0.0237601	0.0221988	0.02693	23. Contact	0.0229354	0.0373332	0.0338603	0.0296364	0.0292184	0.0277516	23. Contact
23. Post-Contact	0.00819804	0.00831285	0.0117264	0.00584021	0.00577598	0.00747426	23. Post-Contact	0.00382275	0.00376331	0.00360534	0.0040347	0.00348128	0.00353159	23. Post-Contact	0.0113699	0.00969299	0.0103595	0.00995531	0.0104651	0.0108201	23. Post-Contact	0.00686514	0.00621754	0.0061707	0.00789378	0.0084097	0.00609194	23. Post-Contact	0.0109374	0.0106676	0.00672858	0.00718826	0.00638084	0.007202	23. Post-Contact	0.00626159	0.00578619	0.00599172	0.00687073	0.00679817	0.00623444	23. Post-Contact	0.00667717	0.00471569	0.00473353	0.00552201	0.00504211	0.00469261	23. Post-Contact
24. Pre-Contact	0.00593926	0.00677337	0.00598251	0.00532563	0.00567347	0.00527126	24. Pre-Contact	0.00355574	0.00352125	0.00349374	0.00333853	0.00342357	0.00334086	24. Pre-Contact	0.00928153	0.0100664	0.0100423	0.0125845	0.00900767	0.00895003	24. Pre-Contact	0.0057519	0.00585076	0.00616011	0.008454	0.00809425	0.00616078	24. Pre-Contact	0.00603222	0.00596906	0.0058194	0.00572734	0.00593642	0.00604642	24. Pre-Contact	0.00748725	0.00637098	0.00594852	0.00798974	0.00626482	0.00603511	24. Pre-Contact	0.00629367	0.00475813	0.00448027	0.00431586	0.00427863	0.00448742	24. Pre-Contact
24. Contact	0.0270442	0.0350141	0.0322855	0.0228394	0.024087	0.0331417	24. Contact	0.0184657	0.0211437	0.019149	0.0150324	0.0188295	0.020284	24. Contact	0.0383274	0.0316739	0.0376659	0.0353571	0.0328327	0.0355902	24. Contact	0.0234486	0.0259494	0.025621	0.0238218	0.0271013	0.0213666	24. Contact	0.0184378	0.0207337	0.0205362	0.0214932	0.01829	0.0222834	24. Contact	0.0218571	0.0251753	0.0211993	0.0267488	0.0241963	0.0278981	24. Contact	0.0219285	0.0407423	0.0344704	0.0324246	0.0251022	0.0268188	24. Contact
24. Post-Contact	0.0073579	0.00763897	0.0106333	0.00636875	0.00712248	0.00704664	24. Post-Contact	0.00367841	0.00370116	0.00357815	0.00421674	0.00343188	0.00346911	24. Post-Contact	0.010673	0.0114957	0.00927498	0.0108864	0.0109883	0.0102125	24. Post-Contact	0.0065809	0.00659573	0.00642487	0.00813251	0.00880225	0.00663964	24. Post-Contact	0.0104842	0.0108463	0.00661633	0.00685088	0.00647355	0.00699814	24. Post-Contact	0.00584304	0.00619107	0.00608099	0.00727281	0.00650737	0.00612219	24. Post-Contact	0.00592689	0.0045843	0.0046786	0.00620347	0.00499296	0.00468641	24. Post-Contact
25. Pre-Contact	0.00670445	0.00551624	0.00594326	0.00658099	0.00544786	0.00593374	25. Pre-Contact	0.00358008	0.00356845	0.00347052	0.0034158	0.00324575	0.00341114	25. Pre-Contact	0.00914091	0.010644	0.00907157	0.00817068	0.0108359	0.0099073	25. Pre-Contact	0.00657254	0.00643502	0.00621871	0.00816413	0.00825076	0.00612926	25. Pre-Contact	0.00623006	0.00594773	0.00587641	0.00609409	0.00580897	0.00614565	25. Pre-Contact	0.00618189	0.00660292	0.00799935	0.00878775	0.00565345	0.00597766	25. Pre-Contact	0.0063939	0.00472493	0.00443354	0.00433433	0.00428867	0.0044187	25. Pre-Contact
25. Contact	0.0261945	0.0335948	0.0264847	0.0235429	0.0259922	0.0335201	25. Contact	0.0168284	0.0221185	0.0192183	0.0159654	0.0192333	0.0199565	25. Contact	0.0369552	0.0343402	0.0328522	0.0358108	0.0326724	0.0348091	25. Contact	0.0233085	0.0256146	0.0253825	0.0238206	0.0264192	0.0204952	25. Contact	0.0128254	0.020139	0.0215049	0.0208189	0.0194789	0.0209648	25. Contact	0.0265425	0.0274782	0.0204387	0.0290585	0.0223622	0.0279219	25. Contact	0.0237942	0.0355255	0.0351289	0.0294878	0.0273723	0.0289032	25. Contact
25. Post-Contact	0.00814701	0.00772778	0.0109842	0.0070382	0.00679898	0.00719391	25. Post-Contact	0.00421039	0.00379252	0.00364795	0.00396067	0.0036202	0.00342037	25. Post-Contact	0.0105411	0.00958938	0.00959792	0.00948236	0.0105963	0.0107723	25. Post-Contact	0.00580557	0.00618088	0.00684768	0.00848915	0.00835801	0.00653735	25. Post-Contact	0.0106508	0.0113945	0.00684019	0.0068704	0.00640378	0.00731051	25. Post-Contact	0.00603191	0.00593623	0.00788361	0.00755245	0.00650268	0.00603172	25. Post-Contact	0.00619215	0.0048187	0.0047939	0.00584667	0.00516309	0.00449215	25. Post-Contact
26. Pre-Contact	0.0076206	0.00695109	0.00531299	0.00582531	0.00644142	0.00530058	26. Pre-Contact	0.00383168	0.00355219	0.00367903	0.00343061	0.00328448	0.00350564	26. Pre-Contact	0.0102974	0.0104026	0.0089544	0.00993674	0.0088808	0.0093634	26. Pre-Contact	0.00673753	0.00633637	0.00607636	0.00797932	0.00901358	0.00646564	26. Pre-Contact	0.00640144	0.00620287	0.00598277	0.0060604	0.00587376	0.00609651	26. Pre-Contact	0.006054	0.00629912	0.00752931	0.00667083	0.00568787	0.00587751	26. Pre-Contact	0.00579574	0.00474749	0.00457191	0.00447489	0.00429219	0.00450351	26. Pre-Contact
26. Contact	0.029588	0.0346047	0.0311813	0.0214664	0.0248492	0.0325274	26. Contact	0.0185564	0.0209138	0.0212802	0.0159351	0.0176825	0.0223149	26. Contact	0.033823	0.0327342	0.0356243	0.0344802	0.0343707	0.0284958	26. Contact	0.0232883	0.0252048	0.0242263	0.024232	0.0259747	0.0185431	26. Contact	0.0184752	0.0224141	0.0207445	0.0218143	0.0195252	0.0213902	26. Contact	0.0226574	0.024524	0.0213847	0.0236445	0.0273639	0.023763	26. Contact	0.0241693	0.049445	0.0299969	0.0311583	0.0317699	0.027407	26. Contact
26. Post-Contact	0.00775383	0.00794586	0.011125	0.00640045	0.00630901	0.00779079	26. Post-Contact	0.00347798	0.00352161	0.00365495	0.00395139	0.00357699	0.00348029	26. Post-Contact	0.0113581	0.0100541	0.00936155	0.00915959	0.0117018	0.010441	26. Post-Contact	0.00589524	0.005991	0.00674927	0.00911914	0.00799174	0.00618784	26. Post-Contact	0.0106014	0.0107298	0.00683475	0.00697682	0.00682246	0.00699399	26. Post-Contact	0.00633863	0.00598815	0.00635453	0.00612533	0.00643812	0.00610291	26. Post-Contact	0.00617216	0.00474539	0.00474136	0.0058208	0.00478357	0.00458718	26. Post-Contact
27. Pre-Contact	0.00642777	0.0054132	0.00607691	0.00567754	0.00603738	0.00556807	27. Pre-Contact	0.00371431	0.00357444	0.0034546	0.00357877	0.00353704	0.00340511	27. Pre-Contact	0.0114544	0.00978128	0.00879019	0.010502	0.0103408	0.00862669	27. Pre-Contact	0.00650442	0.00596836	0.00626562	0.00767382	0.00778816	0.00702898	27. Pre-Contact	0.00633705	0.00592143	0.00598754	0.00610599	0.0057474	0.0064435	27. Pre-Contact	0.00704818	0.00582358	0.00620454	0.0059038	0.00770194	0.00607118	27. Pre-Contact	0.00754523	0.00455732	0.00451255	0.00442781	0.00419371	0.00452179	27. Pre-Contact
27. Contact	0.028293	0.0313021	0.0292296	0.0219515	0.025118	0.034141	27. Contact	0.017034	0.0211485	0.0206696	0.0149822	0.0163037	0.0207747	27. Contact	0.0333784	0.0368529	0.0327866	0.0336714	0.0323976	0.034145	27. Contact	0.0230912	0.0260433	0.0247076	0.024973	0.0313292	0.0195825	27. Contact	0.0151865	0.0221038	0.0214859	0.0215643	0.0193687	0.0207422	27. Contact	0.0256667	0.025325	0.0199189	0.0242869	0.0286754	0.0279717	27. Contact	0.0233004	0.0457408	0.0349844	0.0336947	0.0263126	0.0257215	27. Contact
27. Post-Contact	0.00762869	0.00815387	0.00995845	0.00755965	0.00585697	0.00811898	27. Post-Contact	0.00398211	0.00374348	0.00354878	0.00402461	0.00348109	0.00358468	27. Post-Contact	0.0103668	0.0121189	0.0111245	0.011517	0.0100225	0.0103454	27. Post-Contact	0.0059243	0.00612508	0.00656609	0.00793646	0.0079109	0.00658478	27. Post-Contact	0.0108249	0.0104692	0.00686416	0.00685053	0.00638633	0.00644511	27. Post-Contact	0.00615038	0.00575269	0.00588278	0.00620081	0.00640387	0.00631258	27. Post-Contact	0.00552874	0.00485651	0.00474471	0.00586204	0.00489767	0.00456856	27. Post-Contact
28. Pre-Contact	0.00588837	0.00658161	0.00553221	0.00556004	0.00621822	0.0057378	28. Pre-Contact	0.00359834	0.00345229	0.00357132	0.00366899	0.00343383	0.00342015	28. Pre-Contact	0.0100301	0.00870879	0.0104011	0.00868549	0.00963993	0.00973419	28. Pre-Contact	0.00582246	0.00575	0.00637563	0.00787417	0.00809345	0.00625654	28. Pre-Contact	0.0061162	0.00628711	0.00708236	0.00581494	0.00560312	0.00607466	28. Pre-Contact	0.0060311	0.00604085	0.00580227	0.00587558	0.00575224	0.00603883	28. Pre-Contact	0.00652444	0.00444242	0.00450713	0.00440379	0.00432149	0.00441258	28. Pre-Contact
28. Contact	0.0266147	0.0336949	0.0282593	0.0234508	0.0250207	0.0321246	28. Contact	0.0176601	0.0213507	0.0228698	0.0157608	0.0182445	0.0201533	28. Contact	0.0337057	0.0367236	0.0317157	0.03642	0.0344806	0.0337259	28. Contact	0.0223441	0.0261931	0.0248095	0.0246305	0.0280746	0.0178136	28. Contact	0.0139335	0.0217664	0.0219803	0.0231416	0.0195699	0.0204946	28. Contact	0.0263382	0.0239171	0.0209205	0.0240252	0.028642	0.0274829	28. Contact	0.0230441	0.0466091	0.0330164	0.0294783	0.0291169	0.0290964	28. Contact
28. Post-Contact	0.00722549	0.00776118	0.01051	0.00615666	0.00699603	0.00729263	28. Post-Contact	0.00382864	0.00370279	0.00359935	0.00408721	0.00350244	0.00351725	28. Post-Contact	0.0130633	0.0109405	0.00977007	0.0134185	0.0121457	0.0109307	28. Post-Contact	0.00649539	0.00658368	0.00645805	0.00851453	0.00838506	0.00638179	28. Post-Contact	0.0105328	0.010359	0.00701971	0.00738397	0.00626839	0.00683576	28. Post-Contact	0.00602604	0.00591671	0.00577217	0.00586983	0.00623898	0.00605483	28. Post-Contact	0.00612691	0.00488053	0.00458534	0.00583397	0.00507392	0.00464391	28. Post-Contact
29. Pre-Contact	0.00581639	0.00520604	0.00642786	0.00603841	0.00612583	0.00614091	29. Pre-Contact	0.00395221	0.00352732	0.00356499	0.003433	0.00334902	0.00349041	29. Pre-Contact	0.0111567	0.00969512	0.00853097	0.0143716	0.00873233	0.0100447	29. Pre-Contact	0.00855054	0.0059687	0.00637058	0.0083652	0.00746719	0.00624812	29. Pre-Contact	0.00606875	0.00591655	0.00631379	0.00598517	0.00570538	0.00606785	29. Pre-Contact	0.00600364	0.0062645	0.00610791	0.00582661	0.00558044	0.00658306	29. Pre-Contact	0.00634208	0.00461539	0.00448499	0.00439535	0.00434049	0.00438869	29. Pre-Contact
29. Contact	0.028284	0.0334319	0.0281634	0.0221165	0.0247811	0.0352603	29. Contact	0.0182212	0.0210622	0.0213389	0.0148702	0.0175658	0.0205532	29. Contact	0.0361043	0.0357853	0.0288011	0.0337256	0.0358699	0.0347474	29. Contact	0.0232254	0.024273	0.0244097	0.025251	0.0276334	0.0201789	29. Contact	0.0177955	0.020255	0.020608	0.020731	0.0191035	0.0211596	29. Contact	0.0271651	0.0280688	0.021363	0.0255431	0.0231516	0.0279376	29. Contact	0.0214381	0.0469073	0.0339128	0.030281	0.026239	0.0286358	29. Contact
29. Post-Contact	0.00774994	0.00812382	0.011026	0.00653087	0.00627124	0.00724426	29. Post-Contact	0.00350689	0.00373016	0.00349952	0.00405294	0.00362277	0.00354887	29. Post-Contact	0.0120965	0.0108634	0.0108007	0.0106035	0.0106373	0.0102024	29. Post-Contact	0.00595634	0.00650774	0.00624912	0.0077035	0.00813764	0.0060372	29. Post-Contact	0.0107061	0.0107998	0.00696621	0.0066419	0.0067897	0.00728667	29. Post-Contact	0.0063384	0.00585152	0.00586036	0.00608125	0.00647647	0.00615885	29. Post-Contact	0.00602717	0.00485787	0.00488505	0.00659092	0.0052304	0.0047282	29. Post-Contact
[truncated: 55 more columns]

## Sheet: 1400_4200
Figure 4 and Anova Analysis Data
Results of ANOVA analysis for each unit, 1 indicates p<0.05, 0 indicates p>=0.05
Unit	Condition Significance	Speed Significance	Direction Significance
1	TRUE	1	1
2	TRUE	1	1
3	TRUE	1	1
4	TRUE	1	1
5	TRUE	0	1
6	TRUE	1	0
7	TRUE	1	1
8	TRUE	1	0
9	TRUE	1	1
10	TRUE	1	1
11	TRUE	1	1
12	TRUE	1	1
13	TRUE	1	1
14	TRUE	1	1
15	TRUE	1	1
Average Power in LFPs
Unit 1							Unit 2							Unit 3							Unit 4							Unit 5							Unit 6							Unit 7							Unit 8
Trial	CR 90	CR 180	CR 360	RC 90	RC 180	RC 360	Trial	CR 90	CR 180	CR 360	RC 90	RC 180	RC 360	Trial	CR 90	CR 180	CR 360	RC 90	RC 180	RC 360	Trial	CR 90	CR 180	CR 360	RC 90	RC 180	RC 360	Trial	CR 90	CR 180	CR 360	RC 90	RC 180	RC 360	Trial	CR 90	CR 180	CR 360	RC 90	RC 180	RC 360	Trial	CR 90	CR 180	CR 360	RC 90	RC 180	RC 360	Trial
1. Pre-Contact	0.00508311	0.00534365	0.00494745	0.00532048	0.00464634	0.00469014	1. Pre-Contact	0.00326058	0.00314825	0.00314432	0.00300698	0.00303139	0.00302204	1. Pre-Contact	0.00579076	0.00734973	0.00710216	0.00699242	0.00690392	0.00839606	1. Pre-Contact	0.0045851	0.00484008	0.00526452	0.00684224	0.00613224	0.00631961	1. Pre-Contact	0.00530998	0.0051294	0.00506429	0.00510075	0.00497679	0.00554273	1. Pre-Contact	0.0048101	0.00552099	0.00494885	0.00514482	0.00488928	0.00509521	1. Pre-Contact	0.00425015	0.00427114	0.00403084	0.00378337	0.00380949	0.00382291	1. Pre-Contact
1. Contact	0.0284479	0.0323128	0.029407	0.0207313	0.023123	0.031643	1. Contact	0.0151095	0.0204383	0.0177131	0.0109095	0.013788	0.0167422	1. Contact	0.0274063	0.0250442	0.0283001	0.0305273	0.0306694	0.0279819	1. Contact	0.0193013	0.0190416	0.021192	0.0209122	0.0257911	0.0166388	1. Contact	0.011696	0.0164323	0.0165886	0.0154839	0.014417	0.0158033	1. Contact	0.022626	0.0213715	0.0196528	0.0204734	0.0203434	0.0172658	1. Contact	0.017749	0.0297096	0.02403	0.0216193	0.0189443	0.0174224	1. Contact
1. Post-Contact	0.00651142	0.00632125	0.00978584	0.00502124	0.00539105	0.00697795	1. Post-Contact	0.00304307	0.00318465	0.00322229	0.00359151	0.00308211	0.00298733	1. Post-Contact	0.00907108	0.00913041	0.00908365	0.00892205	0.00945207	0.00828501	1. Post-Contact	0.00593716	0.00527084	0.00529474	0.00704487	0.00639804	0.00587857	1. Post-Contact	0.0082696	0.00775162	0.00564281	0.0057711	0.00542733	0.00548935	1. Post-Contact	0.00535341	0.00482786	0.0050476	0.00512338	0.00527249	0.00538647	1. Post-Contact	0.00583148	0.00417128	0.0043014	0.00473674	0.00433114	0.00405175	1. Post-Contact
2. Pre-Contact	0.00482516	0.00537827	0.00519459	0.00505217	0.0045737	0.00456834	2. Pre-Contact	0.00306814	0.00311903	0.00317399	0.00299409	0.00293333	0.00290418	2. Pre-Contact	0.00860651	0.00741703	0.00674753	0.00613716	0.00671941	0.00780832	2. Pre-Contact	0.00458334	0.00500397	0.00524812	0.00615353	0.00604627	0.00555253	2. Pre-Contact	0.00508317	0.00490475	0.00487943	0.00483183	0.0048915	0.00507653	2. Pre-Contact	0.00508145	0.00489314	0.00497023	0.00493606	0.00476397	0.00509198	2. Pre-Contact	0.0047568	0.00409626	0.00400682	0.00404569	0.0037125	0.00385835	2. Pre-Contact
2. Contact	0.0285182	0.0323031	0.0290903	0.0214701	0.0243885	0.0314454	2. Contact	0.0148136	0.0190414	0.017597	0.0127968	0.0147036	0.0164894	2. Contact	0.0292858	0.0306125	0.0253479	0.0314104	0.0321312	0.0243729	2. Contact	0.0192606	0.0208601	0.0206256	0.0211856	0.0228143	0.0165512	2. Contact	0.0110335	0.0156084	0.0153524	0.0153331	0.0141068	0.0160289	2. Contact	0.0219952	0.0244356	0.0190017	0.0217942	0.0204815	0.0199068	2. Contact	0.0160195	0.0264255	0.0260348	0.0202649	0.0166947	0.0170093	2. Contact
2. Post-Contact	0.00776949	0.00721815	0.00980531	0.00589596	0.0056552	0.00649056	2. Post-Contact	0.00314806	0.00336908	0.00316775	0.00362003	0.00307058	0.00295835	2. Post-Contact	0.00912993	0.00834384	0.00771272	0.00983772	0.00876565	0.00867461	2. Post-Contact	0.00540209	0.00513631	0.00502502	0.00657114	0.00695589	0.00503665	2. Post-Contact	0.00742146	0.00765249	0.00562788	0.00580728	0.00529436	0.00557709	2. Post-Contact	0.00538709	0.00491291	0.00497065	0.00517031	0.00513923	0.00561512	2. Post-Contact	0.00502608	0.00411421	0.0041027	0.00489237	0.00418589	0.00410079	2. Post-Contact
3. Pre-Contact	0.00495292	0.0060533	0.00527683	0.00665475	0.00492232	0.00461033	3. Pre-Contact	0.00329188	0.00328128	0.00300754	0.00302223	0.00286382	0.00296472	3. Pre-Contact	0.00814953	0.00705105	0.00832483	0.00752999	0.00762333	0.00779881	3. Pre-Contact	0.00524014	0.00485249	0.00526682	0.00609473	0.00600264	0.00508372	3. Pre-Contact	0.0049344	0.00511572	0.00491834	0.00501414	0.00552984	0.00516956	3. Pre-Contact	0.00513156	0.004872	0.00519866	0.00505776	0.00471376	0.00522804	3. Pre-Contact	0.00481605	0.00422478	0.00391825	0.00380157	0.00382078	0.00397133	3. Pre-Contact
3. Contact	0.0263983	0.0296953	0.0281609	0.020157	0.0255024	0.03565	3. Contact	0.0161022	0.018431	0.0191846	0.0133066	0.0135688	0.017463	3. Contact	0.0234608	0.0309489	0.0255867	0.0305363	0.0272866	0.0255751	3. Contact	0.018007	0.0194015	0.0229251	0.0196235	0.0271385	0.014762	3. Contact	0.0131663	0.016062	0.0151993	0.0151834	0.0138445	0.0164446	3. Contact	0.0215317	0.0232028	0.0183207	0.0225596	0.0196576	0.0178461	3. Contact	0.0158386	0.0296483	0.0250287	0.0205209	0.0184441	0.0177715	3. Contact
3. Post-Contact	0.00655745	0.00641466	0.00945318	0.00525018	0.00583348	0.00694423	3. Post-Contact	0.00371061	0.00328391	0.00308277	0.00353814	0.00301025	0.00305951	3. Post-Contact	0.0118257	0.00894228	0.00852256	0.00938527	0.00815122	0.0102967	3. Post-Contact	0.00539442	0.00526787	0.00504516	0.00761837	0.00677755	0.00523985	3. Post-Contact	0.00789173	0.00763298	0.00557156	0.00628908	0.00538098	0.00566571	3. Post-Contact	0.00523114	0.00505242	0.00511664	0.00515974	0.0051237	0.00511897	3. Post-Contact	0.00487013	0.004171	0.00402184	0.00531272	0.00411693	0.00401231	3. Post-Contact
4. Pre-Contact	0.0050024	0.00530171	0.00526469	0.00491279	0.00480219	0.00521186	4. Pre-Contact	0.00345401	0.00316983	0.00305256	0.00306307	0.00292696	0.00286152	4. Pre-Contact	0.0085978	0.00724241	0.00783717	0.0104489	0.00617626	0.00744169	4. Pre-Contact	0.00492133	0.00485396	0.00534639	0.00625092	0.00619269	0.00519389	4. Pre-Contact	0.00504222	0.00529809	0.00514159	0.00511874	0.00485576	0.00509004	4. Pre-Contact	0.00532843	0.00494451	0.00501767	0.00492028	0.00506617	0.00548334	4. Pre-Contact	0.00432527	0.00448584	0.00380601	0.00386379	0.00377769	0.00393822	4. Pre-Contact
4. Contact	0.0262503	0.0319541	0.0275978	0.0216128	0.025358	0.031182	4. Contact	0.0157538	0.0190911	0.0183881	0.0128181	0.0146427	0.0166925	4. Contact	0.0270915	0.0273449	0.0230107	0.0284615	0.0313725	0.0284622	4. Contact	0.019074	0.0196129	0.0193259	0.0234285	0.0259674	0.0155372	4. Contact	0.0125568	0.0131835	0.0147717	0.0147251	0.0140479	0.0149432	4. Contact	0.0208593	0.0236912	0.0164885	0.0217675	0.0205963	0.0191682	4. Contact	0.0162038	0.0260487	0.0238369	0.0190115	0.0186141	0.0163295	4. Contact
4. Post-Contact	0.00687837	0.00651486	0.0101273	0.00551533	0.0050475	0.00813376	4. Post-Contact	0.00319719	0.00340573	0.0031097	0.00379455	0.00304958	0.00306956	4. Post-Contact	0.00863981	0.0088922	0.00938875	0.0080421	0.00901752	0.00901386	4. Post-Contact	0.00491975	0.00540455	0.00516149	0.00660008	0.00744479	0.00510153	4. Post-Contact	0.00803846	0.00757544	0.00555135	0.00572886	0.00549541	0.00541171	4. Post-Contact	0.00594484	0.00491377	0.00514429	0.00518867	0.00510126	0.00555795	4. Post-Contact	0.00562805	0.00422142	0.00407103	0.00477621	0.00411059	0.00397672	4. Post-Contact
5. Pre-Contact	0.00563097	0.00510546	0.00504728	0.00531623	0.00535498	0.00535409	5. Pre-Contact	0.0030282	0.00320764	0.00288831	0.00296976	0.00287745	0.00297362	5. Pre-Contact	0.00835491	0.00786551	0.00767842	0.00723709	0.00885771	0.00785122	5. Pre-Contact	0.00453952	0.00512085	0.00495895	0.00670487	0.00656871	0.00520983	5. Pre-Contact	0.00485895	0.00520258	0.00499245	0.00497208	0.00497244	0.00545079	5. Pre-Contact	0.0052953	0.00485269	0.00489488	0.00513306	0.00488562	0.00545989	5. Pre-Contact	0.00501763	0.00412002	0.00394831	0.00389464	0.00371713	0.00390911	5. Pre-Contact
5. Contact	0.026447	0.0299856	0.0280358	0.0225883	0.0243269	0.031423	5. Contact	0.0157689	0.0186865	0.0183461	0.012711	0.0136892	0.016193	5. Contact	0.0277842	0.0279905	0.0278186	0.031466	0.0266308	0.0245195	5. Contact	0.018242	0.0207474	0.0214207	0.0202936	0.0236475	0.0193961	5. Contact	0.0120029	0.0177444	0.0151446	0.0163296	0.0136675	0.0151018	5. Contact	0.0212481	0.0230812	0.0181385	0.0231722	0.019357	0.0217375	5. Contact	0.0169625	0.0291548	0.0263839	0.019316	0.018168	0.0179736	5. Contact
5. Post-Contact	0.00743963	0.0066277	0.00959747	0.00494277	0.00559198	0.00680713	5. Post-Contact	0.00324588	0.00323153	0.00304642	0.00374148	0.0030394	0.00304083	5. Post-Contact	0.00924326	0.00944134	0.00804237	0.00957473	0.0105005	0.00895778	5. Post-Contact	0.00505457	0.0051635	0.00548693	0.00621072	0.00650604	0.00521037	5. Post-Contact	0.00827558	0.00677931	0.00559804	0.00593893	0.00527422	0.00548948	5. Post-Contact	0.00488571	0.0048162	0.00491346	0.0051209	0.00492477	0.00511507	5. Post-Contact	0.00492799	0.00392632	0.00405272	0.00513646	0.00440802	0.00405762	5. Post-Contact
6. Pre-Contact	0.00526682	0.00516012	0.00566731	0.00504099	0.00597701	0.00542325	6. Pre-Contact	0.00303602	0.00327685	0.0031133	0.00298631	0.00297438	0.00292095	6. Pre-Contact	0.0103919	0.00581716	0.00804312	0.00752613	0.010379	0.0077028	6. Pre-Contact	0.00449638	0.00473063	0.00641813	0.00645924	0.00615789	0.00615577	6. Pre-Contact	0.00519868	0.00499884	0.00519815	0.00497269	0.00498031	0.00539296	6. Pre-Contact	0.00512255	0.0048531	0.00497471	0.00513444	0.00495071	0.00502613	6. Pre-Contact	0.00429077	0.00395807	0.00395195	0.00370971	0.00372671	0.00380712	6. Pre-Contact
6. Contact	0.0269228	0.0319701	0.027278	0.0216486	0.0248344	0.0341307	6. Contact	0.0146346	0.0191248	0.0170426	0.0119943	0.014653	0.015449	6. Contact	0.0285609	0.0268259	0.0283772	0.0309151	0.0317867	0.0268126	6. Contact	0.0183571	0.0196224	0.0216734	0.0218852	0.024072	0.0166193	6. Contact	0.012689	0.0146891	0.0146556	0.0159949	0.014436	0.015342	6. Contact	0.0203713	0.0225467	0.0180171	0.02537	0.0187225	0.0195175	6. Contact	0.0166248	0.025828	0.0274704	0.0201611	0.0172941	0.0171965	6. Contact
6. Post-Contact	0.00723237	0.00632168	0.0102354	0.00614755	0.00589786	0.00669434	6. Post-Contact	0.00342574	0.00327752	0.00317369	0.00345763	0.00308775	0.00300626	6. Post-Contact	0.00917472	0.00773647	0.00896407	0.00909182	0.00879673	0.0083016	6. Post-Contact	0.00480847	0.00522941	0.00496518	0.00670908	0.00684515	0.00504911	6. Post-Contact	0.00830157	0.0073682	0.0054321	0.00593309	0.00519452	0.00562632	6. Post-Contact	0.00482624	0.00495514	0.00501356	0.00535491	0.00536042	0.00514079	6. Post-Contact	0.00573335	0.00402966	0.00407462	0.00516234	0.0044586	0.00414766	6. Post-Contact
7. Pre-Contact	0.00535752	0.00582039	0.00484715	0.00565511	0.00485253	0.00467784	7. Pre-Contact	0.00318894	0.00321323	0.00308216	0.003022	0.00299504	0.0029967	7. Pre-Contact	0.00850669	0.0075489	0.00812299	0.00803736	0.00814201	0.00780338	7. Pre-Contact	0.00514377	0.00576594	0.00500426	0.00669156	0.0063344	0.00572239	7. Pre-Contact	0.00519436	0.00505472	0.00508325	0.00536027	0.00489511	0.00510176	7. Pre-Contact	0.00501616	0.00485897	0.00516325	0.00508546	0.0046933	0.00495598	7. Pre-Contact	0.00431127	0.00433384	0.00399528	0.00379565	0.00359337	0.00379414	7. Pre-Contact
7. Contact	0.0279238	0.0311336	0.0270951	0.0221667	0.0252846	0.0329655	7. Contact	0.0154481	0.0194067	0.0181118	0.0126975	0.0142271	0.0147683	7. Contact	0.0279194	0.0267041	0.0328106	0.026962	0.0270612	0.0278356	7. Contact	0.0187744	0.0217076	0.0222961	0.0184005	0.0222409	0.0170857	7. Contact	0.0128139	0.0166901	0.0143595	0.0157097	0.0136178	0.0152235	7. Contact	0.0212985	0.0238526	0.0199723	0.0201707	0.0207318	0.0224883	7. Contact	0.0172676	0.0287228	0.0248091	0.0208235	0.0173666	0.0163736	7. Contact
7. Post-Contact	0.00673542	0.0067052	0.0101767	0.00537562	0.00582575	0.00699225	7. Post-Contact	0.00316279	0.00316978	0.00314681	0.00341312	0.00312254	0.00318936	7. Post-Contact	0.00827404	0.00844684	0.00752722	0.00895203	0.00851779	0.00837518	7. Post-Contact	0.0052363	0.00519705	0.00546561	0.00674406	0.0067314	0.0050827	7. Post-Contact	0.00773291	0.00738401	0.00559725	0.00590388	0.00522191	0.0053652	7. Post-Contact	0.00521619	0.00486043	0.00516496	0.0052792	0.00518889	0.0050352	7. Post-Contact	0.00567371	0.00407485	0.00391703	0.00463184	0.00435159	0.00400565	7. Post-Contact
8. Pre-Contact	0.00517974	0.00527879	0.00590281	0.00487832	0.00480903	0.00467991	8. Pre-Contact	0.00305725	0.00323521	0.00315753	0.00301202	0.00296396	0.00283132	8. Pre-Contact	0.00800245	0.00714308	0.00839638	0.00752526	0.00886409	0.00688252	8. Pre-Contact	0.00456269	0.00518109	0.00538819	0.00630699	0.00596089	0.00516698	8. Pre-Contact	0.0052025	0.00512864	0.00497413	0.00494427	0.00494854	0.00499317	8. Pre-Contact	0.00526876	0.00489895	0.00609956	0.00493601	0.00458939	0.00833265	8. Pre-Contact	0.00478717	0.00390835	0.00395387	0.00379478	0.00384843	0.0039258	8. Pre-Contact
8. Contact	0.027742	0.0303179	0.0285808	0.0223655	0.0242009	0.0305981	8. Contact	0.0155042	0.0211556	0.0174271	0.013076	0.0136583	0.0160327	8. Contact	0.0262826	0.0301245	0.0269093	0.0304929	0.0245535	0.023589	8. Contact	0.0196365	0.0207787	0.0191076	0.0209908	0.022998	0.0157601	8. Contact	0.0110349	0.0141756	0.0157196	0.0150475	0.0151051	0.0160423	8. Contact	0.0213199	0.021555	0.021965	0.0244205	0.0193741	0.022229	8. Contact	0.0162807	0.0314299	0.0244642	0.0201511	0.0179696	0.0163634	8. Contact
8. Post-Contact	0.0071154	0.00656736	0.00912572	0.0056838	0.00546507	0.0070645	8. Post-Contact	0.00311674	0.0032235	0.00313264	0.00346848	0.00309061	0.00306836	8. Post-Contact	0.00853277	0.00855289	0.00858647	0.00927579	0.00862038	0.00858995	8. Post-Contact	0.00515616	0.00551433	0.00505981	0.00644969	0.00672329	0.00517708	8. Post-Contact	0.00781648	0.00702525	0.00541379	0.00591857	0.00514882	0.0055898	8. Post-Contact	0.00521066	0.00494827	0.00538773	0.00522466	0.00500122	0.0051051	8. Post-Contact	0.0052465	0.00414274	0.00405217	0.00499438	0.00439827	0.00416354	8. Post-Contact
9. Pre-Contact	0.00554095	0.00568318	0.00483397	0.00556456	0.00479561	0.00446765	9. Pre-Contact	0.00303523	0.003091	0.00311726	0.00309255	0.00303012	0.00291995	9. Pre-Contact	0.00792003	0.00630467	0.00798865	0.00833967	0.00744634	0.0084322	9. Pre-Contact	0.00462164	0.00494593	0.00524215	0.00581799	0.0075054	0.00495785	9. Pre-Contact	0.00504507	0.00518234	0.00515558	0.00503706	0.00490413	0.00522856	9. Pre-Contact	0.00529876	0.0057011	0.00631615	0.00533205	0.00504722	0.00514892	9. Pre-Contact	0.00536909	0.00395535	0.00397815	0.00382239	0.0037194	0.00383158	9. Pre-Contact
9. Contact	0.02627	0.0307554	0.0253381	0.0221074	0.0244283	0.0312404	9. Contact	0.0154503	0.0172703	0.01652	0.0115916	0.0139599	0.0158005	9. Contact	0.0279114	0.0280925	0.0254051	0.029108	0.0292508	0.0236551	9. Contact	0.0173564	0.0211152	0.0209687	0.0222606	0.0262676	0.0180338	9. Contact	0.0112377	0.0161834	0.0146488	0.0155011	0.0148097	0.0152908	9. Contact	0.0204395	0.0239913	0.0188615	0.0240098	0.0216285	0.021139	9. Contact	0.0170399	0.0274301	0.0248496	0.0199313	0.0165918	0.0167843	9. Contact
9. Post-Contact	0.00721192	0.00709636	0.0100046	0.00484133	0.00520883	0.00726555	9. Post-Contact	0.00358088	0.00330308	0.00304662	0.00379878	0.00305047	0.0031291	9. Post-Contact	0.00845482	0.00789821	0.00838818	0.00901331	0.00949991	0.00919128	9. Post-Contact	0.0050853	0.00503723	0.00518301	0.00637428	0.00669228	0.00539185	9. Post-Contact	0.0084309	0.00822879	0.00526498	0.00558696	0.00509648	0.00544519	9. Post-Contact	0.00503427	0.00510659	0.00524014	0.00528303	0.00512919	0.00507705	9. Post-Contact	0.00507196	0.00396212	0.00409004	0.0047718	0.00423657	0.0040947	9. Post-Contact
10. Pre-Contact	0.00618757	0.00541864	0.00539201	0.00563275	0.00555863	0.00474672	10. Pre-Contact	0.00321445	0.0031437	0.00306769	0.00298154	0.00287749	0.00293899	10. Pre-Contact	0.00674767	0.00995879	0.00777294	0.0081372	0.00835464	0.00686944	10. Pre-Contact	0.00511747	0.00505846	0.00491186	0.00633866	0.00701279	0.00533026	10. Pre-Contact	0.00501647	0.00496162	0.00546696	0.00492414	0.00537328	0.00515208	10. Pre-Contact	0.00515324	0.0062887	0.00507359	0.00507753	0.0053385	0.00498838	10. Pre-Contact	0.00525483	0.00400722	0.00391002	0.00382619	0.00367421	0.0038103	10. Pre-Contact
10. Contact	0.0272564	0.0324408	0.0292427	0.0223958	0.0236515	0.034002	10. Contact	0.0148771	0.0207972	0.0164097	0.0126425	0.0136499	0.0155962	10. Contact	0.0287066	0.024767	0.0240247	0.0280436	0.0271125	0.0239132	10. Contact	0.0190687	0.0209619	0.0204415	0.0225444	0.0240362	0.0196687	10. Contact	0.011374	0.0156394	0.0155876	0.0148878	0.0150715	0.0156821	10. Contact	0.0213254	0.0213652	0.0190885	0.0243964	0.0206326	0.019617	10. Contact	0.0167439	0.0259266	0.0250637	0.0204697	0.0204544	0.0168812	10. Contact
10. Post-Contact	0.007585	0.00655675	0.00856956	0.00515176	0.00604151	0.00683847	10. Post-Contact	0.00331645	0.00329501	0.00315532	0.00331982	0.00311028	0.00303412	10. Post-Contact	0.00944753	0.00830956	0.0080715	0.00775613	0.00835226	0.00805815	10. Post-Contact	0.00498118	0.00487917	0.00546288	0.00632304	0.00664301	0.00562376	10. Post-Contact	0.00798535	0.0073802	0.00529179	0.005661	0.00540973	0.00569774	10. Post-Contact	0.00514397	0.00496412	0.00492102	0.00506008	0.00555541	0.00515898	10. Post-Contact	0.00525812	0.00398142	0.00415008	0.00499	0.00409732	0.00411079	10. Post-Contact
11. Pre-Contact	0.00485282	0.00533953	0.00555874	0.00575522	0.0046792	0.00483856	11. Pre-Contact	0.00321151	0.0031732	0.00300482	0.00300876	0.00292661	0.00291339	11. Pre-Contact	0.00736052	0.00905823	0.00714045	0.00912116	0.00825285	0.007428	11. Pre-Contact	0.00453379	0.00490563	0.00502159	0.00700593	0.00672504	0.0048866	11. Pre-Contact	0.00496707	0.00490314	0.00499918	0.00511682	0.00508221	0.00505017	11. Pre-Contact	0.00519695	0.00494801	0.00498382	0.00502719	0.0049612	0.00494331	11. Pre-Contact	0.00463319	0.00418409	0.00395634	0.00369678	0.00374704	0.00382209	11. Pre-Contact
11. Contact	0.0266672	0.0294245	0.0269094	0.0214534	0.0244984	0.0323779	11. Contact	0.0156649	0.0168764	0.0176471	0.0125924	0.0142075	0.0173139	11. Contact	0.027535	0.0302562	0.0273272	0.0296751	0.0280159	0.0252941	11. Contact	0.0190906	0.0216216	0.0199697	0.0206116	0.0232209	0.0163979	11. Contact	0.0120381	0.0144421	0.0157079	0.0158996	0.0150517	0.0161257	11. Contact	0.0203648	0.0235553	0.0185262	0.0220316	0.0214629	0.0248529	11. Contact	0.017099	0.0270495	0.0260385	0.0188088	0.0191213	0.0155889	11. Contact
11. Post-Contact	0.00740708	0.00790151	0.00876037	0.00528094	0.00566905	0.00711099	11. Post-Contact	0.00354084	0.00332615	0.00317015	0.00360287	0.00316427	0.00302841	11. Post-Contact	0.00928871	0.00897129	0.00879727	0.00921666	0.00898522	0.00988372	11. Post-Contact	0.00549963	0.00537169	0.00529191	0.00646173	0.00642979	0.00576601	11. Post-Contact	0.0079675	0.00774648	0.00542474	0.00589676	0.00534851	0.00549479	11. Post-Contact	0.00520227	0.00491146	0.00494645	0.00500275	0.00505676	0.00520471	11. Post-Contact	0.00568654	0.00398508	0.00413162	0.00486405	0.00433635	0.00409139	11. Post-Contact
12. Pre-Contact	0.00509983	0.00504051	0.00474768	0.00530001	0.00476659	0.00479448	12. Pre-Contact	0.00337996	0.0030945	0.00295008	0.00306905	0.00306768	0.0029082	12. Pre-Contact	0.00698196	0.00775721	0.00790374	0.00818311	0.00876188	0.00794313	12. Pre-Contact	0.00528529	0.00500278	0.00521657	0.00641211	0.00607487	0.00568288	12. Pre-Contact	0.00515231	0.00495537	0.005098	0.0052046	0.00508701	0.00517669	12. Pre-Contact	0.00492554	0.0049497	0.00489595	0.00492706	0.0048291	0.00483463	12. Pre-Contact	0.0056762	0.00415206	0.00397386	0.00378381	0.00375731	0.00391956	12. Pre-Contact
12. Contact	0.0263563	0.02956	0.0290087	0.0208025	0.0246037	0.0327558	12. Contact	0.0157609	0.0192175	0.0181536	0.0127854	0.0157088	0.0152057	12. Contact	0.026716	0.0256767	0.0244492	0.028139	0.0294573	0.0252173	12. Contact	0.0188494	0.0184815	0.0207775	0.0218704	0.0234267	0.0162773	12. Contact	0.0121612	0.0164745	0.0146636	0.0156173	0.014529	0.0156224	12. Contact	0.0197481	0.0236347	0.0174085	0.0262575	0.0188045	0.0223542	12. Contact	0.015208	0.0282352	0.0246394	0.0200714	0.0182458	0.0198557	12. Contact
12. Post-Contact	0.00756563	0.00782967	0.00980744	0.00501137	0.00641653	0.00632641	12. Post-Contact	0.00311895	0.00331108	0.0030524	0.00908532	0.00299488	0.00301368	12. Post-Contact	0.00887624	0.00944778	0.00856295	0.0089822	0.00863434	0.00899854	12. Post-Contact	0.00531269	0.0067666	0.00502536	0.00701616	0.00643282	0.00523052	12. Post-Contact	0.00798455	0.00739064	0.00599335	0.0057906	0.0053221	0.00543103	12. Post-Contact	0.0051856	0.00479764	0.00478194	0.00513968	0.00499267	0.00523055	12. Post-Contact	0.00516933	0.0040018	0.00413058	0.00510385	0.00433711	0.00407088	12. Post-Contact
13. Pre-Contact	0.00552184	0.00476294	0.00464341	0.00604031	0.00505978	0.0043645	13. Pre-Contact	0.00303902	0.00314288	0.00306619	0.00306447	0.00305008	0.00294584	13. Pre-Contact	0.00729515	0.00762201	0.00602599	0.00818083	0.00654956	0.00699574	13. Pre-Contact	0.00572191	0.00551767	0.00501526	0.00836649	0.00636443	0.00510761	13. Pre-Contact	0.00490239	0.00485645	0.00510561	0.00495389	0.00500773	0.00528275	13. Pre-Contact	0.00517276	0.00488594	0.00499488	0.00508498	0.00485081	0.0050388	13. Pre-Contact	0.00479242	0.00417046	0.00400477	0.00385431	0.00385643	0.00399224	13. Pre-Contact
13. Contact	0.0283516	0.0339282	0.0313446	0.0227399	0.0218318	0.0288954	13. Contact	0.0156515	0.018472	0.0172663	0.0118904	0.0148636	0.0166794	13. Contact	0.0280142	0.0264158	0.0278429	0.03099	0.0262048	0.0271338	13. Contact	0.0200585	0.019755	0.0183159	0.0198964	0.0245291	0.0165186	13. Contact	0.0116858	0.0138876	0.0144064	0.0158487	0.014231	0.0168986	13. Contact	0.0189759	0.021964	0.0189885	0.0225477	0.0187438	0.0206067	13. Contact	0.0163517	0.0306708	0.0233904	0.0189054	0.018363	0.019272	13. Contact
13. Post-Contact	0.00708547	0.00649149	0.0095684	0.00519081	0.00530486	0.00668075	13. Post-Contact	0.00337177	0.00327437	0.00295912	0.00355691	0.00303075	0.00305475	13. Post-Contact	0.00937902	0.00880685	0.00776858	0.00827758	0.00882219	0.0084937	13. Post-Contact	0.00519789	0.0053091	0.0050953	0.00667763	0.00659482	0.00501122	13. Post-Contact	0.00863611	0.00748132	0.00577458	0.00584874	0.00542672	0.00547138	13. Post-Contact	0.00519411	0.00482669	0.0049627	0.00504507	0.00516228	0.00519948	13. Post-Contact	0.00533949	0.00399056	0.0040265	0.00485656	0.00416118	0.0040108	13. Post-Contact
14. Pre-Contact	0.00553345	0.00626389	0.00552475	0.00565782	0.00574122	0.00474726	14. Pre-Contact	0.00317361	0.00317132	0.00306263	0.00294501	0.00285431	0.00287836	14. Pre-Contact	0.00880025	0.00878407	0.00722551	0.00785219	0.00742444	0.00753323	14. Pre-Contact	0.00475246	0.00469126	0.00506826	0.00691339	0.00646112	0.00491897	14. Pre-Contact	0.00522669	0.00485304	0.00509105	0.00525409	0.00512277	0.00511957	14. Pre-Contact	0.0054661	0.00483219	0.00497779	0.00510923	0.00462415	0.00513007	14. Pre-Contact	0.00481855	0.00415222	0.00402086	0.00377471	0.00364075	0.00384017	14. Pre-Contact
14. Contact	0.0280018	0.031527	0.028382	0.0219745	0.023883	0.0322125	14. Contact	0.0160346	0.0209322	0.0182408	0.0129309	0.0146146	0.0140279	14. Contact	0.0257008	0.0256323	0.0290219	0.0334235	0.0300098	0.0266175	14. Contact	0.0189426	0.0207253	0.0180574	0.0194025	0.0225728	0.0176802	14. Contact	0.0127171	0.015094	0.0152394	0.0152916	0.0150473	0.0159338	14. Contact	0.0230978	0.0219328	0.0168464	0.0231329	0.0184047	0.0215876	14. Contact	0.0165845	0.0281299	0.02466	0.0197709	0.0180603	0.0176331	14. Contact
14. Post-Contact	0.00679483	0.00770005	0.00934638	0.00581035	0.00552254	0.00686327	14. Post-Contact	0.00356491	0.00328305	0.0032054	0.00349434	0.0032601	0.00309116	14. Post-Contact	0.00947023	0.00892313	0.00778517	0.0104622	0.00847667	0.00869269	14. Post-Contact	0.00527495	0.00551581	0.00544401	0.00668119	0.00661067	0.00613421	14. Post-Contact	0.00791562	0.00774015	0.00611917	0.00579341	0.00524668	0.00550285	14. Post-Contact	0.00508681	0.00495834	0.00498158	0.00503109	0.00521272	0.00503434	14. Post-Contact	0.0052803	0.00441163	0.00401951	0.00465908	0.00436675	0.00411672	14. Post-Contact
15. Pre-Contact	0.00578201	0.00479986	0.0047422	0.00472185	0.00517209	0.00550044	15. Pre-Contact	0.00316339	0.00305672	0.00303667	0.00292319	0.00293044	0.00294297	15. Pre-Contact	0.00921318	0.0083008	0.00740153	0.00876784	0.00788239	0.00786094	15. Pre-Contact	0.00443552	0.00514487	0.00508767	0.00680175	0.0065945	0.00524562	15. Pre-Contact	0.00526875	0.00496844	0.0053062	0.00492211	0.00499668	0.0050812	15. Pre-Contact	0.00494309	0.00513665	0.00509053	0.00484103	0.00491077	0.00503415	15. Pre-Contact	0.00512906	0.00418293	0.00395471	0.00383083	0.00371479	0.00384741	15. Pre-Contact
15. Contact	0.0266049	0.0296369	0.0264865	0.0201198	0.0228925	0.0323554	15. Contact	0.0152062	0.0201213	0.0181115	0.0119613	0.0145261	0.0156035	15. Contact	0.0243913	0.0289843	0.0252508	0.0297617	0.0295553	0.0271688	15. Contact	0.0180801	0.0197165	0.0187392	0.0190465	0.0231787	0.0185396	15. Contact	0.0122661	0.0162571	0.0146913	0.0146848	0.0141178	0.0154496	15. Contact	0.0204003	0.022145	0.0179215	0.0230028	0.018723	0.0219056	15. Contact	0.0166964	0.0268947	0.0221352	0.0204793	0.0179979	0.0182098	15. Contact
15. Post-Contact	0.0068481	0.00723044	0.0105595	0.00637253	0.00669881	0.00695499	15. Post-Contact	0.00327199	0.00370388	0.00316661	0.00361419	0.00311979	0.00308853	15. Post-Contact	0.00904343	0.00842931	0.00794267	0.00893074	0.00880984	0.0100283	15. Post-Contact	0.00565882	0.00605391	0.00505237	0.00668203	0.00653947	0.0049731	15. Post-Contact	0.00819266	0.00754711	0.00572834	0.00573823	0.00524766	0.00556063	15. Post-Contact	0.00517915	0.00489543	0.00497344	0.00528488	0.00512526	0.00523334	15. Post-Contact	0.0050213	0.0039327	0.00422134	0.00476089	0.00430022	0.00412791	15. Post-Contact
16. Pre-Contact	0.00612894	0.00553495	0.00469864	0.00487186	0.00542946	0.0043736	16. Pre-Contact	0.00310726	0.003325	0.00301349	0.00296578	0.00287469	0.00300841	16. Pre-Contact	0.00861796	0.00780588	0.00723961	0.00884835	0.00708337	0.00710968	16. Pre-Contact	0.00447473	0.00481892	0.0064634	0.00640776	0.00655887	0.00524216	16. Pre-Contact	0.00528611	0.00483057	0.00515517	0.00509911	0.00474054	0.0052897	16. Pre-Contact	0.00492286	0.00505577	0.00503256	0.00492155	0.00497064	0.00494124	16. Pre-Contact	0.0590489	0.00426059	0.00394038	0.0038469	0.00377207	0.00400052	16. Pre-Contact
16. Contact	0.0260893	0.0303003	0.0251131	0.022508	0.0247956	0.0309534	16. Contact	0.0162996	0.0190167	0.0191847	0.0131046	0.0140374	0.01599	16. Contact	0.0285904	0.0293541	0.0264579	0.0258118	0.0261973	0.0260287	16. Contact	0.0193246	0.0198563	0.0193437	0.0207044	0.0226105	0.0172801	16. Contact	0.0134936	0.0147084	0.0143699	0.0146851	0.0145852	0.0153364	16. Contact	0.0191259	0.0229355	0.0197183	0.0194164	0.0198915	0.0224114	16. Contact	0.016584	0.0253035	0.0249547	0.0190048	0.0193394	0.0166314	16. Contact
16. Post-Contact	0.00725979	0.006549	0.0101936	0.00552108	0.00587788	0.00639368	16. Post-Contact	0.00306609	0.00331795	0.00313366	0.00353272	0.00308289	0.00313399	16. Post-Contact	0.00915526	0.00849127	0.00714266	0.0115668	0.00864293	0.00924514	16. Post-Contact	0.00472516	0.00501539	0.00502701	0.0064404	0.00624978	0.00517192	16. Post-Contact	0.00835392	0.00793533	0.00525917	0.00579303	0.00540438	0.00527199	16. Post-Contact	0.00521853	0.00513767	0.00488776	0.005238	0.00504033	0.00510082	16. Post-Contact	0.00497485	0.00404939	0.00423142	0.00493432	0.00436441	0.00414865	16. Post-Contact
17. Pre-Contact	0.00524956	0.00478471	0.00614091	0.00563913	0.0047798	0.00454191	17. Pre-Contact	0.00313561	0.0030964	0.00309374	0.00290414	0.00303834	0.00299059	17. Pre-Contact	0.00668422	0.00731452	0.00782659	0.00765019	0.0106754	0.00850625	17. Pre-Contact	0.00528574	0.00482995	0.00508303	0.00629638	0.00589995	0.00491542	17. Pre-Contact	0.00499129	0.00517607	0.00519479	0.00499279	0.00505474	0.00540946	17. Pre-Contact	0.00513561	0.0051049	0.00496053	0.00497403	0.00478671	0.00506589	17. Pre-Contact	0.0054965	0.00409781	0.0040436	0.00371481	0.00376469	0.00390386	17. Pre-Contact
17. Contact	0.0270023	0.0294835	0.0261153	0.0227524	0.0242553	0.0317573	17. Contact	0.0162477	0.019326	0.0176125	0.012388	0.0155585	0.015662	17. Contact	0.0268074	0.0299463	0.0312451	0.0306735	0.0264894	0.0257812	17. Contact	0.0182305	0.0197042	0.0188688	0.0197973	0.0230062	0.015507	17. Contact	0.012646	0.0163091	0.0155152	0.0157514	0.0144239	0.0166475	17. Contact	0.0210469	0.0221869	0.018962	0.0214923	0.0197159	0.0240637	17. Contact	0.0165521	0.0279225	0.0256185	0.0199472	0.0184732	0.0185897	17. Contact
17. Post-Contact	0.00667208	0.00672227	0.0103099	0.00553147	0.00576655	0.00693298	17. Post-Contact	0.00362133	0.00325005	0.00309746	0.0033344	0.00296392	0.00301022	17. Post-Contact	0.00843293	0.00844659	0.00837102	0.00809769	0.00904849	0.0104819	17. Post-Contact	0.00536401	0.00551251	0.00537166	0.00638754	0.00663502	0.00511877	17. Post-Contact	0.0085768	0.00764526	0.00550436	0.00577247	0.00520027	0.00582445	17. Post-Contact	0.00513393	0.00478157	0.00493943	0.00508122	0.00539098	0.00519093	17. Post-Contact	0.00531435	0.00397157	0.00405548	0.00478203	0.00431178	0.00409164	17. Post-Contact
18. Pre-Contact	0.00554729	0.00508403	0.00507259	0.00513644	0.00484172	0.00481145	18. Pre-Contact	0.00329271	0.00307303	0.00291652	0.00304243	0.00291682	0.00287407	18. Pre-Contact	0.00720715	0.00779012	0.0080625	0.00865905	0.00668796	0.00857985	18. Pre-Contact	0.00482601	0.00501919	0.00541391	0.00709585	0.00597749	0.00517378	18. Pre-Contact	0.00502366	0.00576378	0.00526786	0.00486112	0.00488061	0.00529466	18. Pre-Contact	0.0050798	0.00497934	0.00496326	0.00506339	0.00500293	0.00505782	18. Pre-Contact	0.00486982	0.00410897	0.00379418	0.0037142	0.00370817	0.00384922	18. Pre-Contact
18. Contact	0.0279769	0.0336107	0.0272486	0.0201294	0.0248849	0.0309498	18. Contact	0.0152502	0.0189697	0.0193743	0.0130591	0.0148203	0.0165088	18. Contact	0.0290749	0.0261688	0.0232116	0.0305326	0.0287847	0.0224677	18. Contact	0.0185979	0.0198499	0.0207576	0.020635	0.0239478	0.0160219	18. Contact	0.013344	0.017233	0.0140719	0.0152557	0.0146478	0.0159785	18. Contact	0.0212097	0.0217186	0.018013	0.0208915	0.0217215	0.0217193	18. Contact	0.0159294	0.0268607	0.0241821	0.0189432	0.018226	0.0190645	18. Contact
18. Post-Contact	0.00639601	0.0071231	0.0099248	0.0055111	0.00508397	0.00720553	18. Post-Contact	0.00321095	0.00367311	0.00303915	0.00345451	0.00305655	0.00311578	18. Post-Contact	0.0091739	0.00937023	0.00922149	0.0101487	0.00842068	0.00994166	18. Post-Contact	0.00533266	0.00530782	0.0052356	0.00712452	0.00668929	0.00516758	18. Post-Contact	0.0082778	0.00755808	0.00536184	0.00576743	0.00504858	0.00583418	18. Post-Contact	0.00527129	0.00483326	0.00490224	0.0053159	0.00540554	0.0052577	18. Post-Contact	0.00512656	0.00392531	0.00430193	0.00519211	0.00409901	0.00403082	18. Post-Contact
19. Pre-Contact	0.00601647	0.00515161	0.00631332	0.00561558	0.00488474	0.00479892	19. Pre-Contact	0.00316638	0.00319758	0.00308936	0.00305591	0.00289049	0.0029843	19. Pre-Contact	0.00878708	0.00838846	0.00722368	0.00873625	0.0081518	0.00809953	19. Pre-Contact	0.0052029	0.00496554	0.00512587	0.00701152	0.00644229	0.00509158	19. Pre-Contact	0.00514552	0.00526747	0.00495948	0.00492766	0.00498702	0.00507588	19. Pre-Contact	0.00500051	0.00528826	0.0050584	0.00535514	0.00477331	0.0055921	19. Pre-Contact	0.00527985	0.00418729	0.00397557	0.00367169	0.00377238	0.0039146	19. Pre-Contact
19. Contact	0.0277271	0.0315459	0.0280426	0.0220959	0.0240952	0.0297846	19. Contact	0.0167575	0.0179187	0.0184601	0.0130839	0.0155089	0.0162577	19. Contact	0.0275053	0.0273264	0.0297846	0.0305259	0.031828	0.0246764	19. Contact	0.0182453	0.0205349	0.0186176	0.0206658	0.0256722	0.0167654	19. Contact	0.0135501	0.0158632	0.0161779	0.0154343	0.0136033	0.0165413	19. Contact	0.0230591	0.0230663	0.0188986	0.0227239	0.0204189	0.0230611	19. Contact	0.0169168	0.0272101	0.024541	0.0205024	0.0186838	0.0172668	19. Contact
19. Post-Contact	0.00665206	0.00576211	0.0103352	0.00538708	0.00530229	0.00660323	19. Post-Contact	0.00344866	0.00340211	0.0030844	0.00348774	0.00299777	0.00310328	19. Post-Contact	0.00879403	0.00893898	0.00833777	0.00849865	0.00935432	0.00943987	19. Post-Contact	0.00508623	0.0055398	0.005166	0.00831089	0.00621018	0.0053803	19. Post-Contact	0.00805799	0.00757349	0.00551035	0.00554758	0.00518205	0.00557706	19. Post-Contact	0.00519726	0.00485443	0.00506765	0.005504	0.00527705	0.00556178	19. Post-Contact	0.00496104	0.00392462	0.00412847	0.00496875	0.004329	0.00412304	19. Post-Contact
20. Pre-Contact	0.00580155	0.00526471	0.00476042	0.005404	0.0055702	0.00468068	20. Pre-Contact	0.00348917	0.00312538	0.00313051	0.0030455	0.00289548	0.00305828	20. Pre-Contact	0.00814079	0.0072342	0.00751151	0.00799577	0.00914909	0.0074149	20. Pre-Contact	0.00554141	0.00505302	0.00519759	0.00612044	0.00626391	0.00509035	20. Pre-Contact	0.00496581	0.00487835	0.00511973	0.00492442	0.00582293	0.00507343	20. Pre-Contact	0.00543659	0.00488936	0.00497197	0.0051749	0.00482842	0.0050545	20. Pre-Contact	0.00526766	0.00402799	0.00384556	0.00373075	0.00379545	0.00384271	20. Pre-Contact
20. Contact	0.0266835	0.0280081	0.0287774	0.0213708	0.0263878	0.0299589	20. Contact	0.0150835	0.0191714	0.0173918	0.0118392	0.0155035	0.0168514	20. Contact	0.0291652	0.0289055	0.0249163	0.030015	0.0273544	0.0258321	20. Contact	0.0183444	0.0185412	0.0214311	0.0206169	0.0245005	0.0171647	20. Contact	0.0116485	0.0157655	0.0157458	0.0156121	0.0139222	0.0159679	20. Contact	0.020111	0.02241	0.0183799	0.0219879	0.0193645	0.0213377	20. Contact	0.015142	0.0265068	0.024615	0.0193058	0.0183897	0.0185031	20. Contact
20. Post-Contact	0.00717662	0.00627621	0.0103708	0.00602616	0.00566635	0.00701724	20. Post-Contact	0.00322998	0.00328149	0.00316389	0.00364298	0.0030083	0.00310018	20. Post-Contact	0.0090926	0.00846095	0.00811218	0.008594	0.0077618	0.0098343	20. Post-Contact	0.00508082	0.00515638	0.00491513	0.00624457	0.00646657	0.00534798	20. Post-Contact	0.00829055	0.00766179	0.0053208	0.00558391	0.00501863	0.00542866	20. Post-Contact	0.0049634	0.00481218	0.00486795	0.00503213	0.00518007	0.00504083	20. Post-Contact	0.00500261	0.00398085	0.00407073	0.0052516	0.00441538	0.00408986	20. Post-Contact
21. Pre-Contact	0.00556417	0.00567633	0.00519898	0.00526249	0.00449206	0.00502357	21. Pre-Contact	0.00309882	0.00311223	0.00307981	0.00300686	0.00296657	0.00300231	21. Pre-Contact	0.00879979	0.00935386	0.00762095	0.00931513	0.00843569	0.00838861	21. Pre-Contact	0.0046784	0.00480601	0.00525656	0.00647659	0.00627361	0.00542768	21. Pre-Contact	0.00521617	0.00496252	0.00502819	0.00537602	0.00497103	0.00524744	21. Pre-Contact	0.004976	0.00539373	0.00493697	0.00492097	0.00493783	0.00499887	21. Pre-Contact	0.00524674	0.00411486	0.00392682	0.00389076	0.0036125	0.00385662	21. Pre-Contact
21. Contact	0.0269826	0.0329007	0.0260857	0.0217515	0.0248583	0.0330308	21. Contact	0.0158315	0.0193659	0.0180505	0.0124127	0.0137895	0.015249	21. Contact	0.028787	0.0297107	0.027127	0.0302001	0.0283604	0.0220181	21. Contact	0.017443	0.0195392	0.0238784	0.0193378	0.0244443	0.0174707	21. Contact	0.0117735	0.0148019	0.0154476	0.0148247	0.0155106	0.0162001	21. Contact	0.0198047	0.0231315	0.019637	0.0231993	0.0205197	0.0213936	21. Contact	0.0156416	0.0263	0.0251176	0.0215115	0.017741	0.0173234	21. Contact
21. Post-Contact	0.00736548	0.00745044	0.00962916	0.00641643	0.00602038	0.00639954	21. Post-Contact	0.00340119	0.00329773	0.0030431	0.00360327	0.00311163	0.00305776	21. Post-Contact	0.00940573	0.00860933	0.00763032	0.00890335	0.00891649	0.00928236	21. Post-Contact	0.00577582	0.00529489	0.00530843	0.00634576	0.00706621	0.00501309	21. Post-Contact	0.00822663	0.00743005	0.00543196	0.0055231	0.00491952	0.0054998	21. Post-Contact	0.00587877	0.00516671	0.00502706	0.00531397	0.00520017	0.00539402	21. Post-Contact	0.00496592	0.0039624	0.0039979	0.00495903	0.00426432	0.00396742	21. Post-Contact
22. Pre-Contact	0.00505913	0.00561805	0.00468978	0.00501995	0.00513684	0.00447745	22. Pre-Contact	0.00320685	0.0030696	0.00313306	0.00308298	0.0028831	0.00288146	22. Pre-Contact	0.00754277	0.00698514	0.00781166	0.00893435	0.00889572	0.00685291	22. Pre-Contact	0.00479766	0.0049771	0.00531469	0.00645138	0.00653921	0.00527491	22. Pre-Contact	0.00507695	0.00500709	0.00492366	0.00499015	0.00479866	0.0051678	22. Pre-Contact	0.00514015	0.00490086	0.00517358	0.00503821	0.00476491	0.00495297	22. Pre-Contact	0.00542664	0.00419246	0.00401627	0.00374566	0.00372318	0.00388158	22. Pre-Contact
22. Contact	0.0250095	0.0342715	0.0254358	0.0217986	0.0236533	0.0306014	22. Contact	0.0154585	0.0201714	0.0174244	0.0126055	0.0145403	0.0163168	22. Contact	0.0234973	0.0262687	0.0262466	0.0305081	0.0303742	0.0286158	22. Contact	0.0179356	0.0202983	0.020622	0.0208143	0.0233291	0.0173624	22. Contact	0.0118492	0.0161519	0.0138229	0.0157561	0.0143595	0.0159834	22. Contact	0.0198506	0.0247234	0.020197	0.0235669	0.0184682	0.0214773	22. Contact	0.0163504	0.0288078	0.0259709	0.0184505	0.0170334	0.0188622	22. Contact
22. Post-Contact	0.0066428	0.00694694	0.0100026	0.00559705	0.00547125	0.00690888	22. Post-Contact	0.00357835	0.00341528	0.00323706	0.00355586	0.00324387	0.00309215	22. Post-Contact	0.0106448	0.00813353	0.00847168	0.0084415	0.00831477	0.00897177	22. Post-Contact	0.00536831	0.00542649	0.00500971	0.0070927	0.00709243	0.005282	22. Post-Contact	0.00795238	0.00825694	0.00539974	0.00562894	0.00547312	0.0056331	22. Post-Contact	0.00516795	0.00481066	0.00500673	0.00519464	0.0052422	0.00509273	22. Post-Contact	0.00520855	0.00398959	0.00410876	0.00505484	0.00415415	0.00413357	22. Post-Contact
23. Pre-Contact	0.00549627	0.00476459	0.00523689	0.00537724	0.00513571	0.00471653	23. Pre-Contact	0.00324551	0.00318932	0.00300416	0.00307197	0.00295815	0.00286942	23. Pre-Contact	0.00755538	0.00740661	0.00807854	0.00703309	0.00974604	0.00733833	23. Pre-Contact	0.00480125	0.00528549	0.00522957	0.00617511	0.00609725	0.00507207	23. Pre-Contact	0.00510394	0.00497016	0.00480613	0.00493741	0.00486926	0.00504977	23. Pre-Contact	0.00506476	0.00494423	0.00487706	0.00520364	0.00488946	0.00501881	23. Pre-Contact	0.00506843	0.00419535	0.00391833	0.00369003	0.00389363	0.00408015	23. Pre-Contact
23. Contact	0.028872	0.0290322	0.0268773	0.0221399	0.0241768	0.0298975	23. Contact	0.0160948	0.0193295	0.0178458	0.0121968	0.0147709	0.0171453	23. Contact	0.0310049	0.026646	0.0246388	0.0303731	0.0292117	0.0232939	23. Contact	0.0193663	0.0178638	0.0209366	0.0212275	0.0240995	0.0180394	23. Contact	0.0129768	0.014078	0.0134288	0.0152639	0.0147353	0.0152199	23. Contact	0.0229997	0.0249224	0.0173018	0.0206845	0.0161117	0.0224715	23. Contact	0.0158138	0.0273892	0.0233273	0.0181458	0.0182522	0.0179643	23. Contact
23. Post-Contact	0.00772375	0.00733335	0.0110083	0.00513	0.00517787	0.00704317	23. Post-Contact	0.00338909	0.00332501	0.0031791	0.00345711	0.00304468	0.00315003	23. Post-Contact	0.00909336	0.00828202	0.00847616	0.00829322	0.00863203	0.0091043	23. Post-Contact	0.00552384	0.00518237	0.00494779	0.00635063	0.00666013	0.00495463	23. Post-Contact	0.00829601	0.00760055	0.00524239	0.00579364	0.00524321	0.00570608	23. Post-Contact	0.00499576	0.00480648	0.00508096	0.00557723	0.00538021	0.00529836	23. Post-Contact	0.00541331	0.00404353	0.004183	0.00482026	0.00443758	0.00412247	23. Post-Contact
24. Pre-Contact	0.00528018	0.00598858	0.0053495	0.00470041	0.00500233	0.00470786	24. Pre-Contact	0.0031159	0.00310538	0.00304628	0.00291101	0.0029636	0.00289631	24. Pre-Contact	0.00758331	0.00833559	0.00809316	0.0105868	0.00747913	0.00740376	24. Pre-Contact	0.00460203	0.00484906	0.00505058	0.00688165	0.00652313	0.00511262	24. Pre-Contact	0.00490836	0.00513306	0.00497788	0.00484943	0.00503019	0.00516681	24. Pre-Contact	0.00647224	0.0052258	0.00496083	0.00586623	0.00521733	0.00502503	24. Pre-Contact	0.00494031	0.00411615	0.00394926	0.00371717	0.00374579	0.00392734	24. Pre-Contact
24. Contact	0.0256634	0.0335733	0.029909	0.0217634	0.0230735	0.0306779	24. Contact	0.0158293	0.0185449	0.0169092	0.0123453	0.0145821	0.0157657	24. Contact	0.0312584	0.0261398	0.0311727	0.03057	0.0270402	0.0259297	24. Contact	0.0181284	0.0208164	0.0204562	0.0200258	0.0234633	0.0172527	24. Contact	0.0124311	0.0150265	0.0136624	0.0150507	0.0136338	0.0167183	24. Contact	0.0184411	0.021051	0.0171575	0.0203199	0.0187847	0.0217554	24. Contact	0.0159282	0.0284441	0.0243885	0.0195691	0.0174394	0.0182177	24. Contact
24. Post-Contact	0.00669513	0.00693194	0.00983963	0.00578902	0.00655896	0.00642119	24. Post-Contact	0.00323102	0.00326687	0.00315746	0.00371503	0.003	0.00300759	24. Post-Contact	0.00886858	0.00942455	0.00756986	0.00892261	0.00895912	0.0084204	24. Post-Contact	0.00525444	0.00551596	0.00540268	0.00656182	0.00701483	0.0053591	24. Post-Contact	0.00800115	0.00791174	0.00523243	0.00546918	0.00539224	0.0055262	24. Post-Contact	0.00483935	0.00513345	0.00517441	0.00563533	0.00540387	0.00503997	24. Post-Contact	0.00496794	0.00396948	0.00408109	0.00516907	0.00435171	0.0040911	24. Post-Contact
25. Pre-Contact	0.00600301	0.00490454	0.00527464	0.00591344	0.00484822	0.00535004	25. Pre-Contact	0.00309929	0.00308298	0.00301069	0.00290554	0.00287082	0.0029398	25. Pre-Contact	0.00770549	0.00864215	0.00752214	0.00693697	0.00856152	0.00812794	25. Pre-Contact	0.00551056	0.00528141	0.00514227	0.00652287	0.00663669	0.00511172	25. Pre-Contact	0.00506348	0.00512413	0.00494258	0.00509953	0.00491289	0.00516328	25. Pre-Contact	0.0050678	0.00519364	0.00588795	0.00608489	0.00477959	0.00495164	25. Pre-Contact	0.00504946	0.00415653	0.00391836	0.00380453	0.00373889	0.00383334	25. Pre-Contact
25. Contact	0.024608	0.0308357	0.0245499	0.0224836	0.0252992	0.0330499	25. Contact	0.0142508	0.0202742	0.0164725	0.0134163	0.0156549	0.0157896	25. Contact	0.030185	0.0273525	0.0250282	0.0300748	0.0277703	0.0259113	25. Contact	0.0183857	0.0199438	0.0203052	0.0197296	0.0233833	0.0163111	25. Contact	0.0105885	0.0152777	0.0148979	0.0150099	0.0145903	0.0156129	25. Contact	0.0225086	0.0224723	0.0168861	0.0249306	0.0167144	0.0208424	25. Contact	0.017365	0.0267882	0.0249316	0.0188262	0.0170346	0.0178821	25. Contact
25. Post-Contact	0.00728164	0.00687013	0.0100651	0.00642464	0.00626201	0.00664723	25. Post-Contact	0.00367413	0.00340573	0.00325432	0.00338135	0.00317958	0.00302629	25. Post-Contact	0.00861704	0.00778456	0.00793308	0.00800125	0.00877443	0.00884725	25. Post-Contact	0.0048179	0.00505835	0.00567624	0.00673193	0.00675136	0.00529907	25. Post-Contact	0.00784733	0.00817911	0.00534163	0.00571154	0.00506925	0.00582101	25. Post-Contact	0.00496372	0.00490212	0.00584564	0.00578001	0.0052822	0.00507269	25. Post-Contact	0.00502769	0.00409851	0.00414727	0.00509937	0.00448494	0.00394318	25. Post-Contact
26. Pre-Contact	0.00677166	0.00612686	0.00471025	0.00518286	0.00575003	0.00466404	26. Pre-Contact	0.00342681	0.00312086	0.0032244	0.00297816	0.00290131	0.00302749	26. Pre-Contact	0.00829853	0.00885021	0.00720425	0.008279	0.00750739	0.00772513	26. Pre-Contact	0.00564049	0.00515251	0.00504086	0.00640773	0.00741267	0.00527624	26. Pre-Contact	0.00522285	0.00526253	0.00506889	0.00497049	0.00505277	0.00514611	26. Pre-Contact	0.00503186	0.00513746	0.00554689	0.00526117	0.00486759	0.00503648	26. Pre-Contact	0.00475274	0.00408964	0.00398682	0.0038086	0.00378254	0.00391512	26. Pre-Contact
26. Contact	0.0269758	0.0317746	0.0298853	0.020758	0.0245048	0.0310792	26. Contact	0.0154984	0.0188096	0.0184325	0.0131552	0.0146769	0.0171821	26. Contact	0.0275275	0.027171	0.0300484	0.0296167	0.030058	0.0204295	26. Contact	0.0179885	0.0208479	0.0193539	0.0201982	0.0215421	0.0148758	26. Contact	0.0135458	0.0156155	0.0138345	0.0154331	0.014	0.0158197	26. Contact	0.019326	0.0207714	0.0173612	0.0203838	0.0210632	0.0198939	26. Contact	0.0159986	0.0339552	0.0224174	0.0198469	0.0206838	0.0177165	26. Contact
26. Post-Contact	0.0069912	0.0072467	0.0103398	0.00583934	0.0056608	0.00718891	26. Post-Contact	0.00301466	0.00309949	0.00324923	0.00339931	0.00317408	0.00299289	26. Post-Contact	0.00921935	0.00830516	0.007561	0.00782727	0.00963072	0.00852876	26. Post-Contact	0.00480609	0.00501972	0.00563524	0.00748326	0.00643213	0.00516463	26. Post-Contact	0.00787648	0.00777963	0.00535993	0.00566844	0.00548587	0.00552074	26. Post-Contact	0.00518868	0.00497614	0.00514218	0.00501672	0.00524256	0.00514854	26. Post-Contact	0.00525007	0.00418729	0.00411832	0.00501566	0.00414915	0.00397551	26. Post-Contact
27. Pre-Contact	0.00559876	0.00475714	0.00545505	0.00503444	0.00541151	0.00493958	27. Pre-Contact	0.00322828	0.00315702	0.00299857	0.00303498	0.00304952	0.00297585	27. Pre-Contact	0.00943721	0.00795169	0.00698092	0.00892043	0.00861553	0.00708691	27. Pre-Contact	0.00526217	0.00492016	0.00510195	0.00613283	0.00618138	0.00586608	27. Pre-Contact	0.00509481	0.005118	0.00508694	0.00507576	0.00490645	0.00537961	27. Pre-Contact	0.00563879	0.0048584	0.00505749	0.00498991	0.00572937	0.00504769	27. Pre-Contact	0.00577448	0.00399447	0.00391364	0.00385852	0.00373053	0.00391041	27. Pre-Contact
27. Contact	0.0261958	0.0289067	0.0267467	0.0210406	0.0246165	0.0327759	27. Contact	0.0148611	0.0181358	0.0179243	0.0121953	0.0135112	0.0160449	27. Contact	0.0284559	0.0304523	0.0271852	0.0286946	0.0272099	0.0289275	27. Contact	0.0181085	0.0207898	0.0197199	0.0209124	0.0269319	0.016591	27. Contact	0.0116323	0.0162409	0.014803	0.0156135	0.0143062	0.0153201	27. Contact	0.0218481	0.0222327	0.0166815	0.0215477	0.0212529	0.0224981	27. Contact	0.0159525	0.0323522	0.0244618	0.0210123	0.0163875	0.0167175	27. Contact
27. Post-Contact	0.00697284	0.00734767	0.00929223	0.00683201	0.00538201	0.00745217	27. Post-Contact	0.00354696	0.00334371	0.00306417	0.00349265	0.00304333	0.00320661	27. Post-Contact	0.00879558	0.0101164	0.00908829	0.00969595	0.00803621	0.00876442	27. Post-Contact	0.0050104	0.00500086	0.00522385	0.00661626	0.00643803	0.00537564	27. Post-Contact	0.00836164	0.00776719	0.00527171	0.00542213	0.00523942	0.00537815	27. Post-Contact	0.00496964	0.00480583	0.00496763	0.0053192	0.00509067	0.00527521	27. Post-Contact	0.00463446	0.00425411	0.00409819	0.00507228	0.00428121	0.00401954	27. Post-Contact
28. Pre-Contact	0.005115	0.00580881	0.00486423	0.00502151	0.00555759	0.00518689	28. Pre-Contact	0.00315501	0.00308187	0.0031221	0.00319255	0.0030314	0.00298451	28. Pre-Contact	0.00815044	0.00728551	0.00844753	0.00730692	0.00796811	0.00799146	28. Pre-Contact	0.00478335	0.00470532	0.00531655	0.00620764	0.00645536	0.00514692	28. Pre-Contact	0.00493562	0.00526912	0.00569455	0.00492656	0.00482842	0.00523422	28. Pre-Contact	0.00506292	0.00504541	0.00485362	0.00492566	0.00473032	0.00508052	28. Pre-Contact	0.005319	0.00393549	0.0039525	0.00392666	0.00380331	0.00382799	28. Pre-Contact
28. Contact	0.0242319	0.0310908	0.0256431	0.0225156	0.0241582	0.0314753	28. Contact	0.0154624	0.0187557	0.0204552	0.0123106	0.0144427	0.0150474	28. Contact	0.0269524	0.0287203	0.0270033	0.0311916	0.0270302	0.0257573	28. Contact	0.0181411	0.0203597	0.0191167	0.0208257	0.0234925	0.0141607	28. Contact	0.0111767	0.0162649	0.0147474	0.0166386	0.0148405	0.0155772	28. Contact	0.0228308	0.0203052	0.0179168	0.0205588	0.0241203	0.0232445	28. Contact	0.0166563	0.0302506	0.0231516	0.0175625	0.0191097	0.0191781	28. Contact
28. Post-Contact	0.00649933	0.00694589	0.00951532	0.00564476	0.00636202	0.00672245	28. Post-Contact	0.00340284	0.00327146	0.00320192	0.00346008	0.00306797	0.00312283	28. Post-Contact	0.0108778	0.00914708	0.00813183	0.0108904	0.00998723	0.00876808	28. Post-Contact	0.00515139	0.00516141	0.00529277	0.00701706	0.0067217	0.005242	28. Post-Contact	0.00766225	0.00773001	0.00545181	0.00574289	0.00515371	0.00561883	28. Post-Contact	0.00507202	0.00493278	0.00486419	0.0049942	0.00502413	0.00503647	28. Post-Contact	0.00514157	0.004293	0.00399611	0.00498711	0.00441422	0.00401477	28. Post-Contact
29. Pre-Contact	0.0052089	0.00453155	0.0056371	0.00547318	0.00549041	0.00545271	29. Pre-Contact	0.00348312	0.00304319	0.00305484	0.00298563	0.00293492	0.00303947	29. Pre-Contact	0.0089709	0.00807705	0.00697332	0.0118287	0.00720428	0.00817845	29. Pre-Contact	0.00694642	0.00481367	0.00538515	0.00665422	0.00591798	0.00522328	29. Pre-Contact	0.00509138	0.00502558	0.00521097	0.00506037	0.00494709	0.00515651	29. Pre-Contact	0.00504745	0.00512402	0.00511881	0.00497814	0.00467631	0.00538455	29. Pre-Contact	0.00503427	0.00403312	0.00390931	0.00381406	0.00378252	0.00374775	29. Pre-Contact
29. Contact	0.0258426	0.0321751	0.0247865	0.021428	0.0235282	0.0334469	29. Contact	0.01538	0.0188596	0.0192738	0.0126798	0.0144368	0.0170816	29. Contact	0.029758	0.0279145	0.0235941	0.0281518	0.0303248	0.0246854	29. Contact	0.0176319	0.0198276	0.0196092	0.0212543	0.0247166	0.0165387	29. Contact	0.013481	0.0150916	0.014558	0.014693	0.014439	0.0165069	29. Contact	0.0235937	0.0247165	0.0188479	0.0219942	0.0185316	0.0230469	29. Contact	0.0154921	0.033535	0.0245451	0.0194653	0.017267	0.0185154	29. Contact
29. Post-Contact	0.00690886	0.00726547	0.0100274	0.00589303	0.00557594	0.0067649	29. Post-Contact	0.00305011	0.00336169	0.00308838	0.0034924	0.003153	0.00309712	29. Post-Contact	0.0101042	0.00880365	0.00897759	0.00881228	0.00878369	0.00842179	29. Post-Contact	0.00487405	0.0052158	0.00518231	0.00619864	0.00635343	0.00504576	29. Post-Contact	0.00817138	0.0077943	0.00541994	0.00521093	0.00551074	0.0058147	29. Post-Contact	0.00512911	0.00492044	0.00497497	0.00511375	0.0051031	0.00513742	29. Post-Contact	0.00493943	0.00411588	0.00419511	0.00526247	0.00447063	0.00411419	29. Post-Contact
[truncated: 55 more columns]

## Sheet: 1500_5000
Figure 4 and Anova Analysis Data
Results of ANOVA analysis for each unit, 1 indicates p<0.05, 0 indicates p>=0.05
Unit	Condition Significance	Speed Significance	Direction Significance
1	TRUE	1	1
2	TRUE	1	1
3	TRUE	1	1
4	TRUE	1	1
5	TRUE	1	1
6	TRUE	1	1
7	TRUE	0	1
8	TRUE	1	0
9	TRUE	1	1
10	TRUE	1	1
11	TRUE	1	1
12	TRUE	0	1
13	TRUE	1	1
14	TRUE	1	1
15	TRUE	1	1
Average Power in LFPs
Unit 1							Unit 2							Unit 3							Unit 4							Unit 5							Unit 6							Unit 7							Unit 8
Trial	CR 90	CR 180	CR 360	RC 90	RC 180	RC 360	Trial	CR 90	CR 180	CR 360	RC 90	RC 180	RC 360	Trial	CR 90	CR 180	CR 360	RC 90	RC 180	RC 360	Trial	CR 90	CR 180	CR 360	RC 90	RC 180	RC 360	Trial	CR 90	CR 180	CR 360	RC 90	RC 180	RC 360	Trial	CR 90	CR 180	CR 360	RC 90	RC 180	RC 360	Trial	CR 90	CR 180	CR 360	RC 90	RC 180	RC 360	Trial
1. Pre-Contact	0.00271469	0.00286633	0.00252139	0.00306754	0.00251211	0.00249536	1. Pre-Contact	0.00209261	0.00202344	0.00205575	0.00193936	0.00199148	0.00198008	1. Pre-Contact	0.0034122	0.00372839	0.00382045	0.00432052	0.00397004	0.00414055	1. Pre-Contact	0.00259351	0.00272166	0.00258992	0.00372596	0.00316558	0.00332923	1. Pre-Contact	0.00304748	0.00303119	0.00300036	0.00293618	0.00307789	0.0030149	1. Pre-Contact	0.00277586	0.00304368	0.00290473	0.00291816	0.00282513	0.00306501	1. Pre-Contact	0.00273833	0.0027266	0.00249212	0.00244142	0.00243819	0.00237503	1. Pre-Contact
1. Contact	0.0177952	0.0206648	0.0158373	0.0146997	0.0142917	0.0187091	1. Contact	0.0105304	0.0129812	0.0114274	0.00778176	0.00870124	0.00987935	1. Contact	0.0145615	0.0146063	0.0157469	0.0167202	0.0169763	0.0147002	1. Contact	0.00900918	0.00936256	0.0101575	0.0119168	0.0138917	0.00815232	1. Contact	0.00668111	0.00850649	0.00864857	0.00762624	0.00749489	0.00876674	1. Contact	0.0137439	0.0123613	0.0112148	0.0121914	0.0106829	0.0109491	1. Contact	0.00800079	0.00997148	0.0091317	0.00706309	0.0099842	0.00803331	1. Contact
1. Post-Contact	0.00352622	0.00378751	0.00509412	0.00290565	0.00329672	0.00431864	1. Post-Contact	0.00200369	0.00207155	0.00208006	0.00229241	0.00206322	0.00191931	1. Post-Contact	0.00463828	0.00493272	0.0046777	0.00488168	0.00510317	0.00417889	1. Post-Contact	0.00299565	0.00284796	0.00277703	0.00369484	0.00334545	0.00296267	1. Post-Contact	0.00436119	0.00413504	0.00328328	0.0033157	0.00317358	0.00317752	1. Post-Contact	0.00299355	0.0028333	0.00291553	0.0029616	0.00305023	0.00300472	1. Post-Contact	0.00339518	0.00267029	0.00263687	0.00305719	0.00294425	0.00263333	1. Post-Contact
[truncated: 84 more rows]
[truncated: 55 more columns]

## Sheet: Spikes
Figure 4 and Anova Analysis Data
Results of ANOVA analysis for each unit, 1 indicates p<0.05, 0 indicates p>=0.05
Unit	Condition Significance	Speed Significance	Direction Significance
[truncated: 105 more rows]
[truncated: 55 more columns]

[truncated: 1 more sheets: LFP]
