# Supplementary material for: Representation of Stimulus Speed and Direction in Vibrissal-Sensitive Regions of the Trigeminal Nuclei: A Comparison of Single Unit and Population Responses
Source: PLoS One. 2016 Jul 27;11(7):e0158399. doi: 10.1371/journal.pone.0158399 (PMC4963183; doi:10.1371/journal.pone.0158399)
Supplement: S4 File — This spreadsheet shows the data displayed in Fig 5. The average confusion matrix, along with the confusion matrices for each individual unit is given. (XLSX) [file pone.0158399.s004.xlsx]

## Sheet: Figure5
Confusion Matrices for Figure 5, normalized to sum to 1 in each column
Overall Confusion Matrix
CR 90	0.896074	0.0473251	0.0123153	0.0322581	0.00902935	0.00245098
CR 180	0.0207852	0.769547	0.0270936	0.00921659	0.0722348	0.0122549
CR 360	0.0207852	0.0699588	0.862069	0	0.0451467	0.0539216
RC 90	0.0415704	0.00823045	0.00246305	0.917051	0.020316	0.0122549
RC 180	0.0138568	0.063786	0.0320197	0.0368664	0.765237	0.0735294
RC 360	0.00692841	0.0411523	0.0640394	0.00460829	0.0880361	0.845588
Unit 1							Unit 2							Unit 3							Unit 4							Unit 5
CR 90	1	0	0	0	0	0	CR 90	1	0	0	0	0	0	CR 90	0.966667	0	0	0	0	0	CR 90	0.142857	0.307692	0.277778	0	0.0465116	0	CR 90	0.965517	0	0	0.0357143	0	0
CR 180	0	1	0	0	0	0	CR 180	0	1	0	0	0	0	CR 180	0	0.852941	0	0	0	0	CR 180	0.214286	0.184615	0.222222	0	0.186047	0.4	CR 180	0	0.965517	0.0322581	0	0	0
CR 360	0	0	1	0	0	0	CR 360	0	0	1	0	0	0	CR 360	0	0	1	0	0.04	0	CR 360	0.428571	0.230769	0.222222	0	0.0465116	0.4	CR 360	0	0	0.870968	0	0.0344828	0.0357143
RC 90	0	0	0	1	0	0	RC 90	0	0	0	1	0	0	RC 90	0.0333333	0	0	1	0	0	RC 90	0	0	0	0.931034	0.0465116	0	RC 90	0.0344828	0	0	0.785714	0.103448	0.107143
RC 180	0	0	0	0	1	0	RC 180	0	0	0	0	1	0	RC 180	0	0.147059	0	0	0.96	0	RC 180	0	0	0	0.0689655	0.627907	0	RC 180	0	0.0344828	0.0967742	0.107143	0.448276	0.321429
RC 360	0	0	0	0	0	1	RC 360	0	0	0	0	0	1	RC 360	0	0	0	0	0	1	RC 360	0.214286	0.276923	0.277778	0	0.0465116	0.2	RC 360	0	0	0	0.0714286	0.413793	0.535714
Unit 6							Unit 7							Unit 8							Unit 9							Unit 10
CR 90	0.965517	0.0263158	0	0	0	0	CR 90	1	0	0	0	0	0.0357143	CR 90	0.84375	0	0	0.0344828	0.0344828	0	CR 90	1	0	0	0	0	0	CR 90	0.935484	0	0	0	0	0
CR 180	0	0.684211	0.04	0	0.0416667	0.037037	CR 180	0	0.966667	0	0	0	0	CR 180	0	1	0	0.0344828	0	0	CR 180	0	1	0	0	0	0	CR 180	0	1	0	0	0	0
CR 360	0.0344828	0.157895	0.88	0	0	0	CR 360	0	0	1	0	0	0	CR 360	0	0	1	0	0	0	CR 360	0	0	1	0	0	0	CR 360	0	0	1	0	0	0
RC 90	0	0.0263158	0	0.870968	0	0.037037	RC 90	0	0	0	0.966667	0	0	RC 90	0.09375	0	0	0.862069	0.0344828	0	RC 90	0	0	0	1	0	0	RC 90	0	0	0	1	0	0
RC 180	0	0.0789474	0	0.129032	0.916667	0	RC 180	0	0.0333333	0	0.0333333	0.896552	0.0357143	RC 180	0.0625	0	0	0.0689655	0.689655	0.185185	RC 180	0	0	0	0	1	0	RC 180	0.0645161	0	0	0	1	0
RC 360	0	0.0263158	0.08	0	0.0416667	0.925926	RC 360	0	0	0	0	0.103448	0.928571	RC 360	0	0	0	0	0.241379	0.814815	RC 360	0	0	0	0	0	1	RC 360	0	0	0	0	0	1
Unit 11							Unit 12							Unit 13							Unit 14							Unit 15
CR 90	1	0	0	0	0	0	CR 90	0.931034	0	0	0.0689655	0	0	CR 90	0.677419	0.0588235	0	0.185185	0.0294118	0	CR 90	0.896552	0	0	0.107143	0	0	CR 90	0.771429	0	0	0.0740741	0	0
CR 180	0	1	0	0.03125	0.0384615	0.0344828	CR 180	0	0.814815	0.0769231	0.0344828	0.121212	0	CR 180	0.0967742	0.588235	0	0	0.147059	0.03125	CR 180	0	0.75	0.0645161	0.0357143	0.15625	0	CR 180	0.0857143	0.548387	0.04	0	0.32	0
CR 360	0	0	0.875	0	0	0.0344828	CR 360	0	0.037037	0.846154	0	0.0606061	0.133333	CR 360	0.0645161	0.205882	0.5625	0	0.176471	0.15625	CR 360	0	0.0714286	0.580645	0	0.1875	0.115385	CR 360	0	0.0967742	0.72	0	0.08	0.193548
RC 90	0	0	0	0.90625	0	0	RC 90	0.0689655	0	0	0.896552	0.030303	0	RC 90	0.129032	0	0.0625	0.777778	0.0588235	0.03125	RC 90	0.103448	0.0714286	0	0.857143	0	0	RC 90	0.114286	0.0322581	0	0.888889	0	0
RC 180	0	0	0.03125	0.0625	0.961538	0.0344828	RC 180	0	0.148148	0.0384615	0	0.606061	0.133333	RC 180	0.0322581	0.147059	0	0.037037	0.411765	0.25	RC 180	0	0.107143	0.193548	0	0.625	0	RC 180	0.0285714	0.290323	0.08	0.037037	0.56	0.0645161
RC 360	0	0	0.09375	0	0	0.896552	RC 360	0	0	0.0384615	0	0.181818	0.733333	RC 360	0	0	0.375	0	0.176471	0.53125	RC 360	0	0	0.16129	0	0.03125	0.884615	RC 360	0	0.0322581	0.16	0	0.04	0.741935
