# Supplementary material for: Representation of Stimulus Speed and Direction in Vibrissal-Sensitive Regions of the Trigeminal Nuclei: A Comparison of Single Unit and Population Responses
Source: PLoS One. 2016 Jul 27;11(7):e0158399. doi: 10.1371/journal.pone.0158399 (PMC4963183; doi:10.1371/journal.pone.0158399)
Supplement: S5 File — This spreadsheet shows the data displayed in Fig 6. The average confusion matrix, along with the confusion matrices for each individual unit is given. (XLSX) [file pone.0158399.s005.xlsx]

## Sheet: Figure6
Confusion Matrices for Figure 6, normalized to sum to 1 in each column
Overall Confusion Matrix
CR 90	0.864078	0.0570571	0.0742972	0.165049	0.0686869	0.0405405
CR 180	0.0355987	0.750751	0.0903614	0.0679612	0.115152	0.0765766
CR 360	0.00647249	0.018018	0.562249	0.00647249	0.0828283	0.156156
RC 90	0.0809061	0.0900901	0.0863454	0.711974	0.0828283	0.114114
RC 180	0.00647249	0.0690691	0.0823293	0.0226537	0.573737	0.117117
RC 360	0.00647249	0.015015	0.104418	0.02589	0.0767677	0.495495
Unit 1							Unit 2							Unit 3							Unit 4							Unit 5
CR 90	0.25	0	0.337838	0	0.0909091	0	CR 90	0.6	0.115385	0.0277778	0.481481	0.1	0	CR 90	0.727273	0.0588235	0	0.105263	0	0.0689655	CR 90	1	0.08	0	0.666667	0	0.125	CR 90	1	0	0	0	0.0294118	0.025
CR 180	0	0.642857	0.148649	0.0869565	0.181818	0.0384615	CR 180	0	0.653846	0.0555556	0.037037	0.166667	0.1	CR 180	0.0909091	0.529412	0.0882353	0	0.261905	0.103448	CR 180	0	0.8	0.166667	0.0555556	0	0.0535714	CR 180	0	1	0	0	0	0.05
CR 360	0	0	0.378378	0	0	0.0384615	CR 360	0	0	0.527778	0	0.0333333	0.225	CR 360	0.0606061	0.0588235	0.411765	0.105263	0.0952381	0.206897	CR 360	0	0.04	0.733333	0	0.0810811	0.0535714	CR 360	0	0	1	0	0.0294118	0
RC 90	0.75	0.142857	0.027027	0.913043	0.030303	0	RC 90	0.4	0.0769231	0.0833333	0.481481	0.166667	0	RC 90	0.121212	0.176471	0.117647	0.789474	0.0714286	0	RC 90	0	0.08	0.0666667	0.222222	0.162162	0.267857	RC 90	0	0	0	1	0.0882353	0.2
RC 180	0	0.214286	0.0135135	0	0.69697	0.0769231	RC 180	0	0.153846	0.166667	0	0.533333	0.075	RC 180	0	0.176471	0.117647	0	0.428571	0.137931	RC 180	0	0	0	0.0555556	0.405405	0.232143	RC 180	0	0	0	0	0.852941	0
RC 360	0	0	0.0945946	0	0	0.846154	RC 360	0	0	0.138889	0	0	0.6	RC 360	0	0	0.264706	0	0.142857	0.482759	RC 360	0	0	0.0333333	0	0.351351	0.267857	RC 360	0	0	0	0	0	0.725
Unit 6							Unit 7							Unit 8							Unit 9							Unit 10
CR 90	1	0.047619	0.0769231	0	0.235294	0.0294118	CR 90	0.818182	0	0	0	0.03125	0.0294118	CR 90	0.928571	0.0952381	0.0277778	0.529412	0.0416667	0.0483871	CR 90	0.96	0	0	0	0.178571	0	CR 90	0.833333	0.238095	0.0769231	0.111111	0.133333	0.0769231
CR 180	0	0.952381	0.0512821	0.0666667	0.117647	0.0294118	CR 180	0.121212	0.583333	0.04	0.230769	0.125	0	CR 180	0	0.904762	0.111111	0.0588235	0	0.0806452	CR 180	0	0.575758	0	0.130435	0.178571	0.0526316	CR 180	0.0833333	0.619048	0.153846	0.166667	0.0444444	0.123077
CR 360	0	0	0.641026	0	0.0588235	0.0588235	CR 360	0	0	0.8	0	0.0625	0.205882	CR 360	0	0	0.0277778	0	0	0.451613	CR 360	0	0.030303	0.740741	0	0.0357143	0.184211	CR 360	0	0	0	0	0.422222	0.153846
RC 90	0	0	0	0.666667	0.0882353	0.176471	RC 90	0	0.375	0	0.769231	0	0	RC 90	0.0714286	0	0.5	0.352941	0.0416667	0.0483871	RC 90	0.04	0.151515	0	0.826087	0.107143	0.0263158	RC 90	0.0833333	0.142857	0.307692	0.666667	0.0888889	0.0769231
RC 180	0	0	0.230769	0.0333333	0.470588	0.0882353	RC 180	0.030303	0.0416667	0.04	0	0.78125	0.0294118	RC 180	0	0	0.138889	0	0.916667	0.0322581	RC 180	0	0.212121	0.111111	0.0434783	0.428571	0.157895	RC 180	0	0	0.307692	0.0555556	0.244444	0.2
RC 360	0	0	0	0.233333	0.0294118	0.617647	RC 360	0.030303	0	0.12	0	0	0.735294	RC 360	0	0	0.194444	0.0588235	0	0.33871	RC 360	0	0.030303	0.148148	0	0.0714286	0.578947	RC 360	0	0	0.153846	0	0.0666667	0.369231
Unit 11							Unit 12							Unit 13							Unit 14							Unit 15
CR 90	0.9375	0	0.027027	0.4	0.0333333	0.0408163	CR 90	1	0.0384615	0.0344828	0	0	0	CR 90	0.958333	0.09375	0.0769231	0.0344828	0	0	CR 90	0.956522	0	0	0.333333	0.25	0.0363636	CR 90	0.65625	0.0434783	0.05	0.0588235	0.0697674	0.0526316
CR 180	0	0.882353	0.243243	0	0.1	0.0408163	CR 180	0	0.884615	0	0	0.111111	0.0322581	CR 180	0	0.875	0	0	0.0333333	0	CR 180	0.0434783	0.5	0.208333	0.333333	0.125	0.163636	CR 180	0.0625	0.608696	0.025	0.0588235	0.232558	0.0526316
CR 360	0	0.0588235	0.459459	0	0	0.22449	CR 360	0	0	0.931034	0	0.0222222	0.0322581	CR 360	0	0.03125	0.884615	0	0.1	0.0606061	CR 360	0	0.166667	0.541667	0	0.125	0.127273	CR 360	0	0	0.575	0	0.0697674	0.157895
RC 90	0.0625	0	0.216216	0.6	0.0333333	0.0816327	RC 90	0	0.0769231	0	0.875	0.2	0.129032	RC 90	0.0416667	0	0	0.965517	0	0	RC 90	0	0	0.0833333	0.333333	0	0.236364	RC 90	0.21875	0.0869565	0	0.823529	0.0465116	0.210526
RC 180	0	0.0588235	0.0540541	0	0.833333	0.0204082	RC 180	0	0	0.0344828	0.125	0.577778	0	RC 180	0	0	0.0384615	0	0.866667	0.0606061	RC 180	0	0.166667	0	0	0.375	0.227273	RC 180	0.03125	0.130435	0.1	0.0588235	0.395349	0.157895
RC 360	0	0	0	0	0	0.591837	RC 360	0	0	0	0	0.0888889	0.806452	RC 360	0	0	0	0	0	0.878788	RC 360	0	0.166667	0.166667	0	0.125	0.209091	RC 360	0.03125	0.130435	0.25	0	0.186047	0.368421
